# Supplementary material for: Endothelial cell dysfunction and cardiac hypertrophy in the STOX1 model of preeclampsia
Source: Sci Rep. 2016 Jan 13;6:19196. doi: 10.1038/srep19196 (PMC4725931; doi:10.1038/srep19196)
Supplement: Supplementary table S1 [file srep19196-s2.xls]

## Sheet: Feuil1
Table S1: List of the most modified genes in female endothelium when carrying transgenic versus WT embryos.
Ensembl Transcript ID	Ensembl Gene ID	Description	Gene name	Chromosome Name	Gene Start (bp)	Gene End (bp)	Strand	Transcript Start (bp)	Transcript End (bp)	FPKM SetA	FPKM SetB	Log Fold Change	P_value	Q_value	Significant	Pathway_ID	Pathway_Desc	GO_ID	GO_Desc
ENSMUST00000181572	ENSMUSG00000097312	predicted gene, 26870 [Source:MGI Symbol;Acc:MGI:5477364]	Gm26870	9	3000282	3038313	-	3017875	3038310	0.04	16.68	8.72	0	0	yes	NA	NA	NA	NA
ENSMUST00000160641	ENSMUSG00000026407	calcium channel, voltage-dependent, L type, alpha 1S subunit [Source:MGI Symbol;Acc:MGI:88294]	Cacna1s	1	136052750	136119822	+	136052750	136119530	0.05	1.17	4.69	0	0	yes	NA	NA	NA	NA
ENSMUST00000055327	ENSMUSG00000028435	aquaporin 3 [Source:MGI Symbol;Acc:MGI:1333777]	Aqp3	4	41092722	41098183	-	41092722	41098183	0.07	1.41	4.36	0	0	yes	mmu04962	Vasopressin-regulated water reabsorption	GO:0005623	cell
ENSMUST00000054742	ENSMUSG00000042895	actin-binding Rho activating protein [Source:MGI Symbol;Acc:MGI:2444891]	Abra	15	41865293	41869720	-	41865293	41869720	0.09	1.71	4.3	0	0	yes	NA	NA	GO:0043226	organelle
ENSMUST00000169299	ENSMUSG00000061723	troponin T3, skeletal, fast [Source:MGI Symbol;Acc:MGI:109550]	Tnnt3	7	142498836	142516009	+	142498843	142516003	1.97	36.35	4.21	0	0	yes	NA	NA	NA	NA
ENSMUST00000095762	ENSMUSG00000019787	triadin [Source:MGI Symbol;Acc:MGI:1924007]	Trdn	10	33083483	33476709	+	33083483	33476709	0.07	1.2	4.2	0	0	yes	NA	NA	NA	NA
ENSMUST00000018637	ENSMUSG00000056328	myosin, heavy polypeptide 1, skeletal muscle, adult [Source:MGI Symbol;Acc:MGI:1339711]	Myh1	11	67200052	67224575	+	67200111	67224495	0.13	2.31	4.1	0	0.02	yes	mmu04530	Tight junction	GO:0043227	membrane-bounded organelle
ENSMUST00000128088	ENSMUSG00000074115	serum amyloid A 1 [Source:MGI Symbol;Acc:MGI:98221]	Saa1	7	46740501	46742980	-	46740501	46742980	0.24	4.03	4.05	0	0.01	yes	NA	NA	NA	NA
ENSMUST00000121629	ENSMUSG00000020061	myosin binding protein C, slow-type [Source:MGI Symbol;Acc:MGI:1336213]	Mybpc1	10	88518279	88605152	-	88518279	88605152	0.12	1.97	4.02	0	0.03	yes	NA	NA	NA	NA
ENSMUST00000103177	ENSMUSG00000009356	lactoperoxidase [Source:MGI Symbol;Acc:MGI:1923363]	Lpo	11	87806428	87828289	-	87806428	87826113	0.04	0.64	3.98	0	0.01	yes	NA	NA	NA	NA
ENSMUST00000045096	ENSMUSG00000042717	protein phosphatase 1, regulatory (inhibitor) subunit 3A [Source:MGI Symbol;Acc:MGI:2153588]	Ppp1r3a	6	14713822	14755274	-	14713822	14755274	0.02	0.32	3.92	0	0	yes	mmu04910	Insulin signaling pathway	GO:0016021	integral to membrane
ENSMUST00000097290	ENSMUSG00000073375	leucine rich repeat containing 30 [Source:MGI Symbol;Acc:MGI:2685172]	Lrrc30	17	67630965	67632723	-	67630965	67632723	0.05	0.74	3.85	0	0.03	yes	NA	NA	NA	NA
ENSMUST00000033842	ENSMUSG00000031461	myomesin 2 [Source:MGI Symbol;Acc:MGI:1328358]	Myom2	8	15057653	15133541	+	15057653	15133541	0.04	0.61	3.76	0	0	yes	NA	NA	NA	NA
ENSMUST00000028970	ENSMUSG00000027470	myosin, light polypeptide kinase 2, skeletal muscle [Source:MGI Symbol;Acc:MGI:2139434]	Mylk2	2	152911352	152923068	+	152911352	152923068	0.15	1.97	3.75	0	0	yes	mmu04510	Focal adhesion	GO:0043227	membrane-bounded organelle
ENSMUST00000047020	ENSMUSG00000040705	RIKEN cDNA A930016O22 gene [Source:MGI Symbol;Acc:MGI:3605623]	A930016O22Rik	7	19418812	19421417	-	19418812	19421417	1.17	14.82	3.66	0	0	yes	NA	NA	NA	NA
ENSMUST00000165229	ENSMUSG00000091449	predicted gene 10269 [Source:MGI Symbol;Acc:MGI:3642381]	Gm10269	18	20682592	20682963	-	20682592	20682963	7.97	99.83	3.65	0	0	yes	NA	NA	NA	NA
ENSMUST00000105971	ENSMUSG00000031097	troponin I, skeletal, fast 2 [Source:MGI Symbol;Acc:MGI:105070]	Tnni2	7	142441808	142444410	+	142441808	142444410	8.27	100.01	3.6	0	0	yes	NA	NA	GO:0043227	membrane-bounded organelle
ENSMUST00000055990	ENSMUSG00000016349	eukaryotic translation elongation factor 1 alpha 2 [Source:MGI Symbol;Acc:MGI:1096317]	Eef1a2	2	181147653	181157014	-	181147653	181157014	0.42	4.85	3.54	0	0	yes	mmu05134	Legionellosis	GO:0043227	membrane-bounded organelle
ENSMUST00000168193	ENSMUSG00000052374	actinin alpha 2 [Source:MGI Symbol;Acc:MGI:109192]	Actn2	13	12269426	12340760	-	12269435	12340724	0.13	1.35	3.42	0	0.03	yes	NA	NA	NA	NA
ENSMUST00000003569	ENSMUSG00000003477	indolethylamine N-methyltransferase [Source:MGI Symbol;Acc:MGI:102963]	Inmt	6	55170626	55175043	-	55170626	55175043	0.52	5.39	3.37	0	0	yes	mmu00450	Selenocompound metabolism	GO:0005623	cell
ENSMUST00000090715	ENSMUSG00000070385	adenosine monophosphate deaminase 1 [Source:MGI Symbol;Acc:MGI:88015]	Ampd1	3	103074014	103099714	+	103074014	103099714	0.14	1.41	3.32	0	0	yes	NA	NA	NA	NA
ENSMUST00000042318	ENSMUSG00000038663	fibronectin type III and SPRY domain containing 2 [Source:MGI Symbol;Acc:MGI:2444310]	Fsd2	7	81533308	81566944	-	81533308	81566944	0.05	0.43	3.2	0	0.02	yes	NA	NA	NA	NA
ENSMUST00000032658	ENSMUSG00000030470	cysteine and glycine-rich protein 3 [Source:MGI Symbol;Acc:MGI:1330824]	Csrp3	7	48830398	48848051	-	48830398	48848051	0.31	2.89	3.2	0	0.01	yes	NA	NA	NA	NA
ENSMUST00000032910	ENSMUSG00000030672	myosin light chain, phosphorylatable, fast skeletal muscle [Source:MGI Symbol;Acc:MGI:97273]	Mylpf	7	127211608	127214298	+	127211608	127214298	12.3	111.78	3.18	0	0	yes	NA	NA	NA	NA
ENSMUST00000033049	ENSMUSG00000030785	cytochrome c oxidase subunit VIa polypeptide 2 [Source:MGI Symbol;Acc:MGI:104649]	Cox6a2	7	128205436	128206366	-	128205436	128206366	1.28	11.53	3.17	0	0	yes	mmu04260	Cardiac muscle contraction	GO:0043227	membrane-bounded organelle
ENSMUST00000032813	ENSMUSG00000030592	ryanodine receptor 1, skeletal muscle [Source:MGI Symbol;Acc:MGI:99659]	Ryr1	7	29003340	29125151	-	29003344	29125151	0.04	0.33	3.08	0	0	yes	mmu04020	Calcium signaling pathway	GO:0043227	membrane-bounded organelle
ENSMUST00000170239	ENSMUSG00000002500	ribosomal protein L3-like [Source:MGI Symbol;Acc:MGI:1913461]	Rpl3l	17	24727820	24736143	+	24727820	24736143	0.32	2.63	3.05	0	0	yes	NA	NA	NA	NA
ENSMUST00000022213	ENSMUSG00000021702	thrombospondin 4 [Source:MGI Symbol;Acc:MGI:1101779]	Thbs4	13	92751590	92794818	-	92751590	92794818	7.22	58.89	3.03	0	0	yes	NA	NA	NA	NA
ENSMUST00000127710	ENSMUSG00000030672	myosin light chain, phosphorylatable, fast skeletal muscle [Source:MGI Symbol;Acc:MGI:97273]	Mylpf	7	127211608	127214298	+	127212679	127213487	18.85	147.42	2.97	0	0.01	yes	NA	NA	NA	NA
ENSMUST00000059226	ENSMUSG00000054203	interferon activated gene 205 [Source:MGI Symbol;Acc:MGI:101847]	Ifi205	1	174011998	174031755	-	174011998	174031755	0.3	2.31	2.97	0	0	yes	NA	NA	GO:0043227	membrane-bounded organelle
ENSMUST00000029076	ENSMUSG00000027559	carbonic anhydrase 3 [Source:MGI Symbol;Acc:MGI:88270]	Car3	3	14863538	14872351	+	14863538	14872351	1.48	11.19	2.91	0	0	yes	mmu00910	Nitrogen metabolism	GO:0005623	cell
ENSMUST00000097953	ENSMUSG00000073788	predicted gene 10576 [Source:MGI Symbol;Acc:MGI:3642535]	Gm10576	4	101054558	101055262	-	101054558	101055262	0.65	4.86	2.91	0	0.01	yes	NA	NA	NA	NA
ENSMUST00000014080	ENSMUSG00000013936	myosin, light polypeptide 2, regulatory, cardiac, slow [Source:MGI Symbol;Acc:MGI:97272]	Myl2	5	122100951	122113472	+	122100951	122106854	1.04	7.82	2.91	0	0.01	yes	mmu04510	Focal adhesion	GO:0043226	organelle
ENSMUST00000163448	ENSMUSG00000019929	decorin [Source:MGI Symbol;Acc:MGI:94872]	Dcn	10	97479500	97518162	+	97482350	97518162	4.11	29.76	2.86	0	0	yes	NA	NA	NA	NA
ENSMUST00000031840	ENSMUSG00000029816	glycoprotein (transmembrane) nmb [Source:MGI Symbol;Acc:MGI:1934765]	Gpnmb	6	49036518	49058182	+	49036518	49058182	0.26	1.9	2.84	0	0	yes	NA	NA	GO:0043227	membrane-bounded organelle
ENSMUST00000100050	ENSMUSG00000075307	kelch-like 41 [Source:MGI Symbol;Acc:MGI:2683854]	Klhl41	2	69670120	69684230	+	69670120	69684230	0.36	2.48	2.78	0	0	yes	NA	NA	GO:0043227	membrane-bounded organelle
ENSMUST00000049208	ENSMUSG00000038403	hemochromatosis type 2 (juvenile) (human homolog) [Source:MGI Symbol;Acc:MGI:1916835]	Hfe2	3	96525185	96529216	+	96525185	96529216	0.18	1.22	2.77	0	0.02	yes	NA	NA	GO:0005623	cell
ENSMUST00000046549	ENSMUSG00000040694	apolipoprotein B mRNA editing enzyme, catalytic polypeptide 2 [Source:MGI Symbol;Acc:MGI:1343178]	Apobec2	17	48419231	48432728	-	48419231	48432728	0.68	4.42	2.7	0	0	yes	NA	NA	GO:1901360	organic cyclic compound metabolic process
ENSMUST00000034214	ENSMUSG00000031762	metallothionein 2 [Source:MGI Symbol;Acc:MGI:97172]	Mt2	8	94172618	94173567	+	94172618	94173567	14.2	91.01	2.68	0	0	yes	mmu04978	Mineral absorption	GO:0009987	cellular process
ENSMUST00000048762	ENSMUSG00000042254	cartilage intermediate layer protein, nucleotide pyrophosphohydrolase [Source:MGI Symbol;Acc:MGI:2444507]	Cilp	9	65265180	65280605	+	65265180	65280605	0.87	5.48	2.66	0	0	yes	NA	NA	GO:0009987	cellular process
ENSMUST00000110689	ENSMUSG00000079105	complement component 7 [Source:MGI Symbol;Acc:MGI:88235]	C7	15	4988762	5063773	-	4988762	5063773	0.16	0.97	2.64	0	0.03	yes	NA	NA	NA	NA
ENSMUST00000019037	ENSMUSG00000018893	myoglobin [Source:MGI Symbol;Acc:MGI:96922]	Mb	15	77015489	77050670	-	77015489	77022727	3.05	18.82	2.63	0	0	yes	NA	NA	NA	NA
ENSMUST00000029771	ENSMUSG00000028128	coagulation factor III [Source:MGI Symbol;Acc:MGI:88381]	F3	3	121723537	121735052	+	121723537	121735052	0.38	2.33	2.61	0	0	yes	mmu04610	Complement and coagulation cascades	GO:0005623	cell
ENSMUST00000021065	ENSMUSG00000020722	calcium channel, voltage-dependent, gamma subunit 1 [Source:MGI Symbol;Acc:MGI:1206582]	Cacng1	11	107703218	107716522	-	107703218	107716522	0.42	2.51	2.57	0	0.03	yes	NA	NA	NA	NA
ENSMUST00000159993	ENSMUSG00000079022	collagen, type XXII, alpha 1 [Source:MGI Symbol;Acc:MGI:1916950]	Col22a1	15	71795795	72034227	-	71795795	72034227	0.22	1.25	2.52	0	0	yes	NA	NA	NA	NA
ENSMUST00000023207	ENSMUSG00000022548	apolipoprotein D [Source:MGI Symbol;Acc:MGI:88056]	Apod	16	31296192	31314808	-	31297156	31314594	4.93	28.28	2.52	0	0	yes	NA	NA	GO:0043227	membrane-bounded organelle
ENSMUST00000020768	ENSMUSG00000020475	phosphoglycerate mutase 2 [Source:MGI Symbol;Acc:MGI:1933118]	Pgam2	11	5801640	5803733	-	5801640	5803733	3.91	22.31	2.51	0	0	yes	NA	NA	NA	NA
ENSMUST00000092155	ENSMUSG00000027966	collagen, type XI, alpha 1 [Source:MGI Symbol;Acc:MGI:88446]	Col11a1	3	114030540	114220718	+	114030540	114220718	0.28	1.56	2.48	0	0	yes	NA	NA	NA	NA
ENSMUST00000023568	ENSMUSG00000022860	chondrolectin [Source:MGI Symbol;Acc:MGI:2179069]	Chodl	16	78930948	78951733	+	78930948	78951733	0.78	4.3	2.46	0	0	yes	NA	NA	GO:0005623	cell
ENSMUST00000105286	ENSMUSG00000019932	keratocan [Source:MGI Symbol;Acc:MGI:1202398]	Kera	10	97607205	97613688	+	97607205	97613688	1.66	8.95	2.43	0	0	yes	NA	NA	NA	NA
ENSMUST00000019266	ENSMUSG00000019122	chemokine (C-C motif) ligand 9 [Source:MGI Symbol;Acc:MGI:104533]	Ccl9	11	83572919	83578636	-	83572919	83578636	0.25	1.35	2.4	0	0.04	yes	NA	NA	NA	NA
ENSMUST00000008021	ENSMUSG00000007877	titin-cap [Source:MGI Symbol;Acc:MGI:1330233]	Tcap	11	98383811	98384953	+	98383811	98384953	6.66	34.07	2.35	0	0	yes	NA	NA	NA	NA
ENSMUST00000029440	ENSMUSG00000027848	olfactomedin-like 3 [Source:MGI Symbol;Acc:MGI:1914877]	Olfml3	3	103722222	103738001	-	103733712	103738001	0.3	1.55	2.35	0	0.01	yes	NA	NA	NA	NA
ENSMUST00000119185	ENSMUSG00000020061	myosin binding protein C, slow-type [Source:MGI Symbol;Acc:MGI:1336213]	Mybpc1	10	88518279	88605152	-	88518339	88605025	0.41	2.04	2.3	0	0.01	yes	NA	NA	NA	NA
ENSMUST00000030568	ENSMUSG00000028780	sema domain, immunoglobulin domain (Ig), short basic domain, secreted, (semaphorin) 3C [Source:MGI Symbol;Acc:MGI:107557]	Sema3c	5	17574281	17730268	+	17574281	17730268	0.23	1.1	2.27	0	0	yes	mmu04360	Axon guidance	GO:0016020	membrane
ENSMUST00000026039	ENSMUSG00000025059	glycerol kinase [Source:MGI Symbol;Acc:MGI:106594]	Gyk	X	85701937	85776819	-	85701937	85776819	0.41	1.96	2.26	0	0.05	yes	NA	NA	NA	NA
ENSMUST00000105287	ENSMUSG00000019929	decorin [Source:MGI Symbol;Acc:MGI:94872]	Dcn	10	97479500	97518162	+	97479500	97518162	13.09	61.45	2.23	0	0	yes	NA	NA	NA	NA
ENSMUST00000057428	ENSMUSG00000044951	myosin light chain kinase family, member 4 [Source:MGI Symbol;Acc:MGI:3643758]	Mylk4	13	32700827	32783954	-	32700827	32781779	0.18	0.83	2.21	0	0.01	yes	NA	NA	NA	NA
ENSMUST00000003554	ENSMUSG00000007122	calsequestrin 1 [Source:MGI Symbol;Acc:MGI:1309468]	Casq1	1	172209894	172219868	-	172209894	172219868	0.81	3.61	2.16	0	0.01	yes	NA	NA	NA	NA
ENSMUST00000038160	ENSMUSG00000036446	lumican [Source:MGI Symbol;Acc:MGI:109347]	Lum	10	97565501	97572703	+	97565501	97572703	1.38	6.15	2.15	0	0	yes	mmu05205	Proteoglycans in cancer	GO:1901360	organic cyclic compound metabolic process
ENSMUST00000046285	ENSMUSG00000036887	complement component 1, q subcomponent, alpha polypeptide [Source:MGI Symbol;Acc:MGI:88223]	C1qa	4	136895917	136898803	-	136895917	136898803	1.61	6.69	2.06	0	0.01	yes	mmu04610	Complement and coagulation cascades	GO:0008152	metabolic process
ENSMUST00000048183	ENSMUSG00000041559	fibromodulin [Source:MGI Symbol;Acc:MGI:1328364]	Fmod	1	134037254	134048277	+	134037254	134048277	11.99	47.09	1.97	0	0	yes	NA	NA	NA	NA
ENSMUST00000057612	ENSMUSG00000035279	scavenger receptor cysteine rich domain containing (5 domains) [Source:MGI Symbol;Acc:MGI:3606211]	Ssc5d	7	4925844	4944821	+	4925844	4944821	0.7	2.71	1.95	0	0	yes	NA	NA	GO:0005623	cell
ENSMUST00000116304	ENSMUSG00000038642	cathepsin S [Source:MGI Symbol;Acc:MGI:107341]	Ctss	3	95526786	95556403	+	95526786	95556403	1.56	5.79	1.89	0	0.05	yes	NA	NA	NA	NA
ENSMUST00000033602	ENSMUSG00000031250	tenomodulin [Source:MGI Symbol;Acc:MGI:1929885]	Tnmd	X	133850980	133865577	+	133850980	133865577	2.77	10.19	1.88	0	0	yes	NA	NA	GO:0016021	integral to membrane
ENSMUST00000087629	ENSMUSG00000029096	HtrA serine peptidase 3 [Source:MGI Symbol;Acc:MGI:1925808]	Htra3	5	35652041	35679782	-	35652041	35679782	1.21	4.38	1.86	0	0	yes	NA	NA	GO:0008152	metabolic process
ENSMUST00000081035	ENSMUSG00000046805	macrophage expressed gene 1 [Source:MGI Symbol;Acc:MGI:1333743]	Mpeg1	19	12460779	12465284	+	12460779	12465284	0.52	1.84	1.83	0	0.01	yes	NA	NA	NA	NA
ENSMUST00000023329	ENSMUSG00000061100	resistin like alpha [Source:MGI Symbol;Acc:MGI:1888504]	Retnla	16	48842552	48844461	+	48842552	48844461	10.57	36.35	1.78	0	0	yes	NA	NA	NA	NA
ENSMUST00000018966	ENSMUSG00000018822	secreted frizzled-related sequence protein 5 [Source:MGI Symbol;Acc:MGI:1860298]	Sfrp5	19	42197971	42202252	-	42197971	42202252	1.01	3.47	1.78	0	0.05	yes	mmu04310	Wnt signaling pathway	GO:0005623	cell
ENSMUST00000057831	ENSMUSG00000044006	cartilage intermediate layer protein 2 [Source:MGI Symbol;Acc:MGI:1915959]	Cilp2	8	69880369	69887687	-	69880369	69887687	0.5	1.71	1.76	0	0.02	yes	NA	NA	NA	NA
ENSMUST00000042850	ENSMUSG00000028369	sushi, von Willebrand factor type A, EGF and pentraxin domain containing 1 [Source:MGI Symbol;Acc:MGI:1928849]	Svep1	4	58042442	58206859	-	58042442	58206596	0.21	0.69	1.74	0	0.02	yes	NA	NA	GO:0005623	cell
ENSMUST00000037491	ENSMUSG00000039109	coagulation factor XIII, A1 subunit [Source:MGI Symbol;Acc:MGI:1921395]	F13a1	13	36867178	37050244	-	36867178	37049213	0.77	2.46	1.68	0	0.01	yes	NA	NA	NA	NA
ENSMUST00000092163	ENSMUSG00000069516	lysozyme 2 [Source:MGI Symbol;Acc:MGI:96897]	Lyz2	10	117277334	117282274	-	117277334	117282274	11.36	36.02	1.67	0	0	yes	mmu04970	Salivary secretion	GO:0043227	membrane-bounded organelle
ENSMUST00000034215	ENSMUSG00000031765	metallothionein 1 [Source:MGI Symbol;Acc:MGI:97171]	Mt1	8	94179089	94180325	+	94179089	94180325	44.25	140.24	1.66	0	0	yes	mmu04978	Mineral absorption	GO:0043227	membrane-bounded organelle
ENSMUST00000050487	ENSMUSG00000024610	CD74 antigen (invariant polypeptide of major histocompatibility complex, class II antigen-associated) [Source:MGI Symbol;Acc:MGI:96534]	Cd74	18	60803848	60812646	+	60803848	60812646	5.37	16.73	1.64	0	0.01	yes	NA	NA	NA	NA
ENSMUST00000069507	ENSMUSG00000073418	complement component 4B (Chido blood group) [Source:MGI Symbol;Acc:MGI:88228]	C4b	17	34728380	34743882	-	34728380	34743882	0.65	1.98	1.61	0	0.01	yes	NA	NA	NA	NA
ENSMUST00000077523	ENSMUSG00000037411	serine (or cysteine) peptidase inhibitor, clade E, member 1 [Source:MGI Symbol;Acc:MGI:97608]	Serpine1	5	137061504	137072272	-	137061512	137072254	7.06	21.27	1.59	0	0	yes	NA	NA	NA	NA
ENSMUST00000109104	ENSMUSG00000055435	avian musculoaponeurotic fibrosarcoma (v-maf) AS42 oncogene homolog [Source:MGI Symbol;Acc:MGI:96909]	Maf	8	115682942	115707794	-	115701435	115707794	0.62	1.87	1.59	0	0.01	yes	NA	NA	NA	NA
ENSMUST00000020171	ENSMUSG00000019997	connective tissue growth factor [Source:MGI Symbol;Acc:MGI:95537]	Ctgf	10	24595442	24598683	+	24595442	24598678	36.06	104.49	1.54	0	0	yes	mmu04390	Hippo signaling pathway	GO:0043227	membrane-bounded organelle
ENSMUST00000111977	ENSMUSG00000026365	complement component factor h [Source:MGI Symbol;Acc:MGI:88385]	Cfh	1	140085855	140183411	-	140085855	140183317	3.03	8.6	1.5	0	0.01	yes	NA	NA	NA	NA
ENSMUST00000034187	ENSMUSG00000031740	matrix metallopeptidase 2 [Source:MGI Symbol;Acc:MGI:97009]	Mmp2	8	92827328	92853417	+	92827328	92853417	6.71	18.45	1.46	0	0	yes	NA	NA	NA	NA
ENSMUST00000170872	ENSMUSG00000023885	thrombospondin 2 [Source:MGI Symbol;Acc:MGI:98738]	Thbs2	17	14665500	14694262	-	14665500	14694262	2.35	6.34	1.43	0	0	yes	mmu04510	Focal adhesion	GO:0009987	cellular process
ENSMUST00000054665	ENSMUSG00000067653	ankyrin repeat domain 23 [Source:MGI Symbol;Acc:MGI:1925571]	Ankrd23	1	36530534	36535729	-	36530534	36535729	4.35	11.64	1.42	0	0	yes	NA	NA	NA	NA
ENSMUST00000071750	ENSMUSG00000032332	collagen, type XII, alpha 1 [Source:MGI Symbol;Acc:MGI:88448]	Col12a1	9	79598991	79718831	-	79598991	79718518	0.78	2.07	1.42	0	0	yes	NA	NA	NA	NA
ENSMUST00000062122	ENSMUSG00000047419	cardiomyopathy associated 5 [Source:MGI Symbol;Acc:MGI:1923719]	Cmya5	13	93040713	93144724	-	93040713	93144724	0.47	1.24	1.41	0	0.01	yes	NA	NA	NA	NA
ENSMUST00000061829	ENSMUSG00000051439	CD14 antigen [Source:MGI Symbol;Acc:MGI:88318]	Cd14	18	36725074	36726736	-	36725074	36726736	4.41	11.48	1.38	0	0.01	yes	NA	NA	NA	NA
ENSMUST00000161356	ENSMUSG00000042453	reelin [Source:MGI Symbol;Acc:MGI:103022]	Reln	5	21884454	22344702	-	21884454	22344702	2.6	6.71	1.37	0	0	yes	mmu04510	Focal adhesion	GO:0005623	cell
ENSMUST00000045173	ENSMUSG00000035493	transforming growth factor, beta induced [Source:MGI Symbol;Acc:MGI:99959]	Tgfbi	13	56609603	56639339	+	56609603	56639339	5.85	14.72	1.33	0	0	yes	NA	NA	NA	NA
ENSMUST00000031668	ENSMUSG00000029661	collagen, type I, alpha 2 [Source:MGI Symbol;Acc:MGI:88468]	Col1a2	6	4504814	4541543	+	4505493	4541543	22.89	57.12	1.32	0	0	yes	NA	NA	NA	NA
ENSMUST00000082430	ENSMUSG00000018339	glutathione peroxidase 3 [Source:MGI Symbol;Acc:MGI:105102]	Gpx3	11	54902453	54910377	+	54902772	54910377	19.25	47.47	1.3	0	0	yes	mmu00480	Glutathione metabolism	GO:0044237	cellular metabolic process
ENSMUST00000024839	ENSMUSG00000024042	salt inducible kinase 1 [Source:MGI Symbol;Acc:MGI:104754]	Sik1	17	31844248	31855792	-	31844248	31855792	30.48	73.51	1.27	0	0	yes	NA	NA	GO:0043227	membrane-bounded organelle
ENSMUST00000163691	ENSMUSG00000042622	v-maf musculoaponeurotic fibrosarcoma oncogene family, protein F (avian) [Source:MGI Symbol;Acc:MGI:96910]	Maff	15	79347541	79359072	+	79348061	79359072	6.64	15.84	1.25	0	0.04	yes	NA	NA	NA	NA
ENSMUST00000039559	ENSMUSG00000040152	thrombospondin 1 [Source:MGI Symbol;Acc:MGI:98737]	Thbs1	2	118111876	118127133	+	118111876	118127133	23.16	54.16	1.23	0	0	yes	NA	NA	NA	NA
ENSMUST00000097425	ENSMUSG00000071984	fibronectin type III domain containing 1 [Source:MGI Symbol;Acc:MGI:1915905]	Fndc1	17	7738569	7827302	-	7738569	7804974	2.7	6.07	1.17	0	0	yes	NA	NA	NA	NA
ENSMUST00000178919	ENSMUSG00000095320	C-C motif chemokine 21a [Source:UniProtKB/Swiss-Prot;Acc:P84444]	CCL21A	JH584294.1	121048	121713	-	121048	121713	62.73	140.41	1.16	0	0.01	yes	NA	NA	NA	NA
ENSMUST00000022428	ENSMUSG00000021876	ribonuclease, RNase A family 4 [Source:MGI Symbol;Acc:MGI:1926217]	Rnase4	14	51091077	51106151	+	51091077	51106151	9.39	19.4	1.05	0	0.05	yes	NA	NA	NA	NA
ENSMUST00000062405	ENSMUSG00000049892	RAS, dexamethasone-induced 1 [Source:MGI Symbol;Acc:MGI:1270848]	Rasd1	11	59963181	59964944	-	59963181	59964944	43.35	89	1.04	0	0	yes	NA	NA	NA	NA
ENSMUST00000167323	ENSMUSG00000090698	apolipoprotein L domain containing 1 [Source:MGI Symbol;Acc:MGI:2685921]	Apold1	6	134982001	134986836	+	134982001	134986836	70.57	132.94	0.91	0	0.03	yes	NA	NA	NA	NA
ENSMUST00000021207	ENSMUSG00000020846	family with sequence similarity 101, member B [Source:MGI Symbol;Acc:MGI:1923816]	Fam101b	11	76019194	76027782	-	76019194	76027782	102.36	50.93	-1.01	0	0	yes	NA	NA	GO:0043226	organelle
ENSMUST00000034243	ENSMUSG00000031790	matrix metallopeptidase 15 [Source:MGI Symbol;Acc:MGI:109320]	Mmp15	8	95352268	95374293	+	95352268	95374293	31.59	13.85	-1.19	0	0	yes	NA	NA	GO:0016021	integral to membrane
