# Supplementary material for: Endothelial cell dysfunction and cardiac hypertrophy in the STOX1 model of preeclampsia
Source: Sci Rep. 2016 Jan 13;6:19196. doi: 10.1038/srep19196 (PMC4725931; doi:10.1038/srep19196)
Supplement: Supplementary table S2 [file srep19196-s3.xls]

## Sheet: Feuil1
Supplementary Table S2: qPCR primers
Name	Forward	Reverse
sdha (murine)	CTTGAATGAGGCTGACTGTG	ATCACATAAGCTGGTCCTGT
CycloA (murine)	GTCAACCCCACCGTGTTCTT	CTGCTGTCTTTGGAACTTTGT
Agt	TCTCCTTTACCACAACAAGAGCA	CTTCTCATTCACAGGGGAGGT
Agtr1a	AACAGCTTGGTGGTGATCGTC	CATAGCGGTATAGACAGCCCA
Ace	AGGTTGGGCTACTCCAGGAC	GGTGAGTTGTTGTCTGGCTTC
Ace2	GCAGATGGCTACAACTATAACCG	CCTCCTCACATAGGCATGAAGA
Endothelin-1	TTCCCGTGATCTTCTCTCTGC	CTGCACTCCATTCTCAGCTCC
Vwf	CAATGGCACCGTAACGCAG	TGGAGAGCTTATAGTACCCAGC
Cd31	ACTCCTTCACCATCAACAGC	TGAGACCTGCTTTTCGAGGT
Vcam	AACCCAAACAGAGGCAGAGT	ATCCCATCACTTGAGCAGGT
Cdh5	GTTTGCCCTGAAGAACGAGG	TGCCCATACTTGACCGTGAT
Aldh1a1	ACAATTCAGTGAGCGGCAAG	GTCAACATCAGCCTTGTCCC
Htra3	TCCAACCCTGACAGCTCATT	GTGAAGTGGCTCAGTCCTTG
Ifitm1	TGCCCACACCCTAATGCTT	CGCAGAAGTTGAGATGTGGG
Cdkn1c	CCAATCAGCCAGCAGAACAG	GGTCTACAGGCCCGAAGAG
Cpxm2	CACCGTCAATGGGGCTTC	AGTGCATCATCCGTAGTCCT
Efhd1	AGGTGGATGAGGACTTCGAC	CACTGTCCTCCTGCAGCT
Serpine1	TACACTGAGTTCACCACCCC	CGATGAACATGCTGAGGGTG
