# Supplementary material for: Endothelial cell dysfunction and cardiac hypertrophy in the STOX1 model of preeclampsia
Source: Sci Rep. 2016 Jan 13;6:19196. doi: 10.1038/srep19196 (PMC4725931; doi:10.1038/srep19196)
Supplement: Supplementary table S3 [file srep19196-s4.xls]

## Sheet: Feuil1
NAME	GS<br> follow link to MSigDB	GS DETAILS	SIZE	ES	NES	NOM p-val	FDR q-val	FWER p-val	RANK AT MAX	LEADING EDGE
KEGG_RIBOSOME	KEGG_RIBOSOME	Details ...	80	0.768212	2.43049	0	0	0	2034	tags=93%, list=21%, signal=117%
KEGG_GLYCOLYSIS_GLUCONEOGENESIS	KEGG_GLYCOLYSIS_GLUCONEOGENESIS	Details ...	39	0.631669	1.82777	0.00424628	0.0238184	0.052	1270	tags=28%, list=13%, signal=32%
KEGG_ARGININE_AND_PROLINE_METABOLISM	KEGG_ARGININE_AND_PROLINE_METABOLISM	Details ...	38	0.632275	1.75233	0.00199601	0.0567019	0.177	1411	tags=34%, list=15%, signal=40%
KEGG_PRION_DISEASES	KEGG_PRION_DISEASES	Details ...	26	0.666432	1.73655	0.00604839	0.0519626	0.219	838	tags=27%, list=9%, signal=29%
KEGG_FOCAL_ADHESION	KEGG_FOCAL_ADHESION	Details ...	166	0.490313	1.70512	0	0.0643732	0.313	896	tags=20%, list=9%, signal=22%
KEGG_HEMATOPOIETIC_CELL_LINEAGE	KEGG_HEMATOPOIETIC_CELL_LINEAGE	Details ...	42	0.574062	1.61699	0.00642398	0.127547	0.591	472	tags=29%, list=5%, signal=30%

## Sheet: Significant GO
Supplementary Table S3: Gene Ontology analysis of genes modified in the endothelial cells in mice carrying transgenic vs WT embryos.
	NAME	SIZE	ES	NES	NOM p-val	FDR q-val	FWER p-val	RANK AT MAX	LEADING EDGE
Biocarta	BIOCARTA_UCALPAIN_PATHWAY	15	0.827962	1.86219	0	0.0248147	0.034	39	tags=20%, list=0%, signal=20%
Biocarta	BIOCARTA_INTEGRIN_PATHWAY	37	0.657032	1.82788	0	0.0233813	0.063	39	tags=8%, list=0%, signal=8%
Heart	CHEN_LVAD_SUPPORT_OF_FAILING_HEART_UP	78	0.648248	2.06137	0	0	0	1042	tags=41%, list=11%, signal=46%
Heart	THUM_MIR21_TARGETS_HEART_DISEASE_UP	13	0.847582	1.90199	0	0.00512082	0.008	816	tags=69%, list=9%, signal=76%
Heart	KAAB_HEART_ATRIUM_VS_VENTRICLE_UP	185	0.478805	1.68312	0	0.0916478	0.19	1420	tags=28%, list=15%, signal=32%
Heart	KAAB_HEART_ATRIUM_VS_VENTRICLE_DN	202	0.45209	1.62192	0	0.104473	0.335	755	tags=12%, list=8%, signal=13%
Heart	THUM_SYSTOLIC_HEART_FAILURE_UP	300	0.438998	1.61817	0	0.0903432	0.342	866	tags=19%, list=9%, signal=21%
Heart	V$AREB6_02	157	0.420223	1.47028	0.0084507	0.162345	0.75	1075	tags=20%, list=11%, signal=23%
Immunological signatures	GSE20715_0H_VS_24H_OZONE_TLR4_KO_LUNG_DN	156	0.57014	1.99143	0	0.00117877	0.001	1030	tags=28%, list=11%, signal=30%
Immunological signatures	GSE9988_LOW_LPS_VS_VEHICLE_TREATED_MONOCYTE_UP	119	0.553347	1.86418	0	0.0131216	0.022	1326	tags=35%, list=14%, signal=40%
Immunological signatures	GSE9988_LOW_LPS_VS_CTRL_TREATED_MONOCYTE_UP	128	0.542135	1.84531	0	0.0134493	0.034	1584	tags=41%, list=17%, signal=48%
Immunological signatures	GSE20715_0H_VS_24H_OZONE_LUNG_DN	137	0.542097	1.83665	0	0.012151	0.041	1254	tags=29%, list=13%, signal=33%
Immunological signatures	GSE29618_PRE_VS_DAY7_POST_TIV_FLU_VACCINE_BCELL_UP	86	0.576855	1.8331	0	0.0101809	0.043	628	tags=22%, list=7%, signal=23%
Immunological signatures	GSE6269_E_COLI_VS_STREP_PNEUMO_INF_PBMC_DN	98	0.5535	1.8063	0	0.0146032	0.071	631	tags=17%, list=7%, signal=18%
Immunological signatures	GSE360_L_MAJOR_VS_B_MALAYI_HIGH_DOSE_MAC_UP	121	0.542764	1.80526	0	0.0128701	0.073	873	tags=23%, list=9%, signal=25%
Immunological signatures	GSE22886_NAIVE_CD8_TCELL_VS_NEUTROPHIL_DN	104	0.543109	1.79467	0	0.0130137	0.084	1081	tags=30%, list=11%, signal=33%
Immunological signatures	GSE13485_DAY1_VS_DAY7_YF17D_VACCINE_PBMC_UP	52	0.600908	1.79064	0	0.0120902	0.088	763	tags=31%, list=8%, signal=33%
Immunological signatures	GSE360_L_MAJOR_VS_T_GONDII_DC_UP	93	0.555211	1.77852	0	0.0139311	0.113	524	tags=17%, list=6%, signal=18%
Immunological signatures	GSE32423_IL7_VS_IL7_IL4_NAIVE_CD8_TCELL_UP	103	0.540036	1.76897	0	0.0151587	0.132	1293	tags=32%, list=14%, signal=37%
Immunological signatures	GSE24634_TEFF_VS_TCONV_DAY10_IN_CULTURE_DN	146	0.505538	1.74187	0	0.0225801	0.208	1431	tags=29%, list=15%, signal=34%
Immunological signatures	GSE9650_GP33_VS_GP276_LCMV_SPECIFIC_EXHAUSTED_CD8_TCELL_UP	127	0.510122	1.73032	0	0.0253396	0.248	1027	tags=23%, list=11%, signal=25%
Immunological signatures	GSE22886_NAIVE_BCELL_VS_NEUTROPHIL_DN	128	0.505268	1.71215	0	0.0316968	0.317	1499	tags=32%, list=16%, signal=38%
Immunological signatures	GSE22886_NAIVE_CD4_TCELL_VS_NEUTROPHIL_DN	98	0.531245	1.70721	0.00228833	0.0322684	0.345	1092	tags=32%, list=11%, signal=35%
Immunological signatures	GSE360_L_MAJOR_VS_M_TUBERCULOSIS_MAC_UP	122	0.511429	1.70496	0.00512821	0.0315819	0.355	886	tags=19%, list=9%, signal=21%
Immunological signatures	GSE17721_12H_VS_24H_POLYIC_BMDM_UP	156	0.485087	1.7043	0.00289017	0.0297936	0.355	905	tags=17%, list=10%, signal=19%
Immunological signatures	GSE9988_LPS_VS_VEHICLE_TREATED_MONOCYTE_UP	118	0.519431	1.70065	0.00480769	0.0293864	0.368	1326	tags=33%, list=14%, signal=38%
Immunological signatures	GSE9988_ANTI_TREM1_VS_ANTI_TREM1_AND_LPS_MONOCYTE_DN	113	0.508385	1.67604	0.00255754	0.0430959	0.515	1584	tags=35%, list=17%, signal=41%
Immunological signatures	GSE9988_LPS_VS_CTRL_TREATED_MONOCYTE_UP	120	0.49314	1.67188	0.00271003	0.0443151	0.545	1383	tags=36%, list=15%, signal=41%
Immunological signatures	GSE2826_WT_VS_XID_BCELL_DN	138	0.487877	1.65969	0	0.0502215	0.605	1277	tags=26%, list=13%, signal=30%
Immunological signatures	GSE9988_ANTI_TREM1_VS_LOW_LPS_MONOCYTE_DN	121	0.485162	1.6462	0.0028169	0.0594605	0.691	1429	tags=31%, list=15%, signal=36%
Immunological signatures	GSE3982_EFF_MEMORY_VS_CENT_MEMORY_CD4_TCELL_UP	104	0.490467	1.6093	0.00240964	0.0928679	0.861	871	tags=20%, list=9%, signal=22%
Immunological signatures	GSE20715_0H_VS_6H_OZONE_TLR4_KO_LUNG_DN	145	0.470274	1.60749	0	0.0908981	0.869	994	tags=16%, list=10%, signal=17%
Immunological signatures	GSE17721_0.5H_VS_24H_CPG_BMDM_UP	142	0.471281	1.60554	0	0.0892624	0.876	1411	tags=30%, list=15%, signal=35%
Immunological signatures	GSE360_L_DONOVANI_VS_B_MALAYI_HIGH_DOSE_MAC_UP	122	0.471997	1.59993	0	0.0932921	0.899	631	tags=13%, list=7%, signal=14%
Immunological signatures	GSE17721_LPS_VS_GARDIQUIMOD_1H_BMDM_UP	118	0.474285	1.59797	0.00502513	0.0925754	0.906	943	tags=23%, list=10%, signal=25%
Immunological signatures	GSE15930_NAIVE_VS_24H_IN_VITRO_STIM_INFAB_CD8_TCELL_UP	136	0.468918	1.59332	0	0.0914538	0.915	1192	tags=22%, list=13%, signal=25%
Immunological signatures	GSE12845_PRE_GC_VS_DARKZONE_GC_TONSIL_BCELL_UP	131	0.472323	1.57604	0	0.111935	0.954	794	tags=21%, list=8%, signal=22%
Immunological signatures	GSE17721_CTRL_VS_PAM3CSK4_12H_BMDM_DN	134	0.458209	1.57522	0.0027027	0.109442	0.957	1281	tags=21%, list=13%, signal=24%
Immunological signatures	GSE1448_CTRL_VS_ANTI_VALPHA2_DP_THYMOCYTE_DN	124	0.464329	1.56764	0.0025641	0.117492	0.965	1404	tags=19%, list=15%, signal=22%
Immunological signatures	GSE22886_NAIVE_CD8_TCELL_VS_MONOCYTE_DN	151	0.451059	1.56647	0.00859599	0.115772	0.965	1058	tags=19%, list=11%, signal=21%
Immunological signatures	GSE6269_HEALTHY_VS_STREP_PNEUMO_INF_PBMC_DN	122	0.459304	1.56486	0.00540541	0.114691	0.967	869	tags=23%, list=9%, signal=25%
Immunological signatures	GSE22886_DAY0_VS_DAY1_MONOCYTE_IN_CULTURE_DN	139	0.454562	1.55545	0.00506329	0.121567	0.978	1276	tags=23%, list=13%, signal=26%
Immunological signatures	GSE17721_PAM3CSK4_VS_CPG_24H_BMDM_UP	137	0.452835	1.5552	0	0.118777	0.978	1340	tags=23%, list=14%, signal=27%
Immunological signatures	GSE14769_UNSTIM_VS_40MIN_LPS_BMDM_DN	145	0.457146	1.55486	0	0.116449	0.978	1641	tags=35%, list=17%, signal=42%
Immunological signatures	GSE9650_EFFECTOR_VS_EXHAUSTED_CD8_TCELL_DN	125	0.455224	1.53909	0.0052356	0.135091	0.993	1168	tags=24%, list=12%, signal=27%
Immunological signatures	GSE14000_TRANSLATED_RNA_VS_MRNA_4H_LPS_DC_DN	104	0.474111	1.53706	0.00469484	0.135196	0.993	2040	tags=38%, list=21%, signal=47%
Immunological signatures	GSE17721_CTRL_VS_LPS_6H_BMDM_DN	134	0.449868	1.53614	0.00819672	0.133804	0.993	1023	tags=15%, list=11%, signal=16%
Immunological signatures	GSE14769_UNSTIM_VS_80MIN_LPS_BMDM_DN	139	0.449468	1.53517	0	0.132291	0.993	1088	tags=27%, list=11%, signal=30%
Immunological signatures	GSE14769_UNSTIM_VS_60MIN_LPS_BMDM_DN	148	0.455552	1.53268	0.0027248	0.133573	0.997	1641	tags=35%, list=17%, signal=42%
Immunological signatures	GSE24142_ADULT_VS_FETAL_DN2_THYMOCYTE_DN	120	0.462407	1.5275	0.008	0.130915	0.999	1281	tags=22%, list=13%, signal=25%
Immunological signatures	GSE360_DC_VS_MAC_M_TUBERCULOSIS_UP	125	0.462216	1.52724	0.00278552	0.128675	0.999	938	tags=22%, list=10%, signal=24%
Immunological signatures	GSE14769_UNSTIM_VS_120MIN_LPS_BMDM_DN	146	0.444177	1.52321	0.00533333	0.132352	0.999	1088	tags=22%, list=11%, signal=24%
Immunological signatures	GSE20715_0H_VS_6H_OZONE_LUNG_DN	143	0.443492	1.51849	0.00584795	0.137464	0.999	631	tags=12%, list=7%, signal=13%
Immunological signatures	GSE22886_TH1_VS_TH2_12H_ACT_DN	114	0.456008	1.50953	0.00266667	0.142751	1	1323	tags=23%, list=14%, signal=26%
Immunological signatures	GSE13484_12H_VS_3H_YF17D_VACCINE_STIM_PBMC_DN	135	0.442178	1.49747	0.00759494	0.162614	1	996	tags=16%, list=10%, signal=17%
Immunological signatures	GSE3982_DC_VS_EFF_MEMORY_CD4_TCELL_UP	142	0.440368	1.49394	0.00293255	0.163764	1	1756	tags=33%, list=18%, signal=40%
Immunological signatures	GSE360_L_MAJOR_VS_T_GONDII_MAC_UP	118	0.452491	1.48894	0.0025641	0.170514	1	631	tags=19%, list=7%, signal=20%
Immunological signatures	GSE360_L_DONOVANI_VS_L_MAJOR_DC_DN	125	0.427105	1.44032	0.00765306	0.245562	1	1244	tags=23%, list=13%, signal=26%
Immunological signatures	GSE15750_DAY6_VS_DAY10_TRAF6KO_EFF_CD8_TCELL_UP	120	-0.825336	-2.10153	0	0	0	507	tags=38%, list=5%, signal=39%
Immunological signatures	GSE15750_DAY6_VS_DAY10_EFF_CD8_TCELL_UP	126	-0.819323	-2.05181	0	0.000443797	0.001	507	tags=37%, list=5%, signal=39%
Immunological signatures	GOLDRATH_EFF_VS_MEMORY_CD8_TCELL_UP	145	-0.734339	-1.87632	0	0.0624802	0.187	486	tags=23%, list=5%, signal=24%
Immunological signatures	GSE30962_PRIMARY_VS_SECONDARY_ACUTE_LCMV_INF_CD8_TCELL_UP	133	-0.756414	-1.85507	0	0.0742187	0.282	530	tags=28%, list=6%, signal=29%
Immunological signatures	GSE36476_CTRL_VS_TSST_ACT_40H_MEMORY_CD4_TCELL_YOUNG_DN	142	-0.718267	-1.81878	0.00158479	0.12547	0.504	692	tags=25%, list=7%, signal=27%
Immunological signatures	GSE24634_TREG_VS_TCONV_POST_DAY5_IL4_CONVERSION_UP	150	-0.707334	-1.80022	0.00151515	0.152243	0.644	400	tags=9%, list=4%, signal=9%
Immunological signatures	GSE24634_TEFF_VS_TCONV_DAY7_IN_CULTURE_UP	145	-0.713384	-1.79375	0	0.152819	0.701	677	tags=31%, list=7%, signal=33%
Immunological signatures	GSE36476_CTRL_VS_TSST_ACT_72H_MEMORY_CD4_TCELL_YOUNG_DN	140	-0.72035	-1.7909	0	0.140763	0.719	456	tags=24%, list=5%, signal=25%
Immunological signatures	GSE7852_LN_VS_THYMUS_TCONV_DN	136	-0.71255	-1.76703	0	0.193364	0.849	387	tags=15%, list=4%, signal=15%
Immunological signatures	GSE36476_CTRL_VS_TSST_ACT_72H_MEMORY_CD4_TCELL_OLD_DN	157	-0.696431	-1.75942	0	0.199552	0.882	663	tags=23%, list=7%, signal=24%
Immunological signatures	GSE10094_LCMV_VS_LISTERIA_IND_EFF_CD4_TCELL_DN	92	-0.723553	-1.75826	0.00184162	0.185958	0.891	192	tags=8%, list=2%, signal=8%
Immunological signatures	GSE10239_NAIVE_VS_DAY4.5_EFF_CD8_TCELL_DN	139	-0.696668	-1.75599	0	0.177893	0.897	507	tags=19%, list=5%, signal=19%
Immunological signatures	GSE39820_TGFBETA1_IL6_VS_TGFBETA1_IL6_IL23A_TREATED_CD4_TCELL_UP	159	-0.682096	-1.73847	0.00151745	0.216501	0.964	201	tags=4%, list=2%, signal=4%
Immunological signatures	GSE3982_BASOPHIL_VS_TH1_DN	143	-0.681613	-1.73802	0.00465839	0.202052	0.964	810	tags=14%, list=9%, signal=15%
Inflammation	LIAN_LIPA_TARGETS_6M	41	0.777599	2.16953	0	0	0	905	tags=49%, list=10%, signal=54%
Inflammation	RODWELL_AGING_KIDNEY_NO_BLOOD_UP	148	0.633721	2.15721	0	0	0	1362	tags=39%, list=14%, signal=45%
Inflammation	LIAN_LIPA_TARGETS_3M	34	0.765177	2.11775	0	0	0	905	tags=47%, list=10%, signal=52%
Inflammation	DEMAGALHAES_AGING_UP	41	0.741616	2.10979	0	0	0	1042	tags=46%, list=11%, signal=52%
Inflammation	STEARMAN_TUMOR_FIELD_EFFECT_UP	29	0.761126	2.05267	0	0	0	1503	tags=62%, list=16%, signal=73%
Inflammation	PLASARI_TGFB1_TARGETS_10HR_UP	146	0.575631	2.00027	0	0	0	975	tags=33%, list=10%, signal=36%
Inflammation	GSE20715_0H_VS_24H_OZONE_TLR4_KO_LUNG_DN	156	0.57014	1.94156	0	0.000504186	0.002	1030	tags=28%, list=11%, signal=30%
Inflammation	GSE20715_0H_VS_24H_OZONE_LUNG_DN	137	0.542097	1.84068	0	0.00302748	0.014	1254	tags=29%, list=13%, signal=33%
Inflammation	RODWELL_AGING_KIDNEY_UP	322	0.466983	1.75584	0	0.00835755	0.044	1226	tags=27%, list=13%, signal=30%
Inflammation	STEARMAN_LUNG_CANCER_EARLY_VS_LATE_DN	47	0.597316	1.71992	0.00410678	0.0116092	0.067	983	tags=30%, list=10%, signal=33%
Inflammation	PLASARI_TGFB1_TARGETS_1HR_UP	29	0.657203	1.70844	0.00610998	0.0115866	0.074	1304	tags=45%, list=14%, signal=52%
Inflammation	GSE20715_0H_VS_6H_OZONE_TLR4_KO_LUNG_DN	145	0.470274	1.60755	0.00291545	0.03056	0.198	994	tags=16%, list=10%, signal=17%
KEGG	KEGG_RIBOSOME	80	0.768212	2.43049	0	0	0	2034	tags=93%, list=21%, signal=117%
KEGG	KEGG_GLYCOLYSIS_GLUCONEOGENESIS	39	0.631669	1.82777	0.00424628	0.0238184	0.052	1270	tags=28%, list=13%, signal=32%
KEGG	KEGG_ARGININE_AND_PROLINE_METABOLISM	38	0.632275	1.75233	0.00199601	0.0567019	0.177	1411	tags=34%, list=15%, signal=40%
KEGG	KEGG_PRION_DISEASES	26	0.666432	1.73655	0.00604839	0.0519626	0.219	838	tags=27%, list=9%, signal=29%
KEGG	KEGG_FOCAL_ADHESION	166	0.490313	1.70512	0	0.0643732	0.313	896	tags=20%, list=9%, signal=22%
KEGG	KEGG_HEMATOPOIETIC_CELL_LINEAGE	42	0.574062	1.61699	0.00642398	0.127547	0.591	472	tags=29%, list=5%, signal=30%
Muscle	KUNINGER_IGF1_VS_PDGFB_TARGETS_UP	52	0.793815	2.32708	0	0	0	452	tags=44%, list=5%, signal=46%
Muscle	STRUCTURAL_CONSTITUENT_OF_MUSCLE	24	0.887701	2.23183	0	0	0	363	tags=46%, list=4%, signal=48%
Muscle	DELASERNA_MYOD_TARGETS_UP	69	0.688427	2.16158	0	0	0	333	tags=17%, list=4%, signal=18%
Muscle	REACTOME_MUSCLE_CONTRACTION	40	0.75615	2.14806	0	0	0	303	tags=33%, list=3%, signal=33%
Muscle	REACTOME_STRIATED_MUSCLE_CONTRACTION	22	0.809122	2.06392	0	0	0	303	tags=55%, list=3%, signal=56%
Muscle	EBAUER_MYOGENIC_TARGETS_OF_PAX3_FOXO1_FUSION	40	0.732135	2.05403	0	0	0	306	tags=30%, list=3%, signal=31%
Muscle	NIELSEN_GIST_AND_SYNOVIAL_SARCOMA_DN	16	0.789822	1.8857	0	0.00198562	0.009	681	tags=56%, list=7%, signal=60%
Muscle	WANG_TNF_TARGETS	17	0.786693	1.87636	0	0.00229099	0.011	1050	tags=53%, list=11%, signal=59%
Muscle	LEE_CALORIE_RESTRICTION_MUSCLE_UP	29	0.689241	1.84501	0.00400802	0.00383214	0.022	1347	tags=34%, list=14%, signal=40%
Muscle	SKELETAL_MUSCLE_DEVELOPMENT	24	0.718046	1.79336	0.00392157	0.00864315	0.053	615	tags=29%, list=6%, signal=31%
Muscle	STRIATED_MUSCLE_DEVELOPMENT	31	0.62938	1.71364	0.00614754	0.0215306	0.149	615	tags=23%, list=6%, signal=24%
Muscle	MUSCLE_DEVELOPMENT	71	0.538265	1.66882	0.00863931	0.0317894	0.237	615	tags=17%, list=6%, signal=18%
Muscle	V$RSRFC4_01	140	0.444951	1.52004	0.00802139	0.0825557	0.659	801	tags=22%, list=8%, signal=24%
Muscle	V$CEBPA_01	152	0.428346	1.48676	0.0028169	0.0912814	0.746	980	tags=16%, list=10%, signal=18%
Muscle	YTATTTTNR_V$MEF2_02	428	0.382729	1.4737	0.00636943	0.0971729	0.791	748	tags=15%, list=8%, signal=16%
Muscle	REN_ALVEOLAR_RHABDOMYOSARCOMA_DN	378	0.385042	1.4297	0.00546448	0.128694	0.896	1114	tags=16%, list=12%, signal=18%
Oncogenic	AKT_UP.V1_DN	138	0.616372	2.08148	0	0	0	1065	tags=30%, list=11%, signal=34%
Oncogenic	CRX_DN.V1_DN	92	0.612476	1.95184	0	0.000656627	0.001	978	tags=28%, list=10%, signal=31%
Oncogenic	ATF2_UP.V1_DN	118	0.581154	1.9215	0	0.0014208	0.003	836	tags=29%, list=9%, signal=31%
Oncogenic	CAHOY_ASTROGLIAL	73	0.601248	1.89875	0	0.00181273	0.005	1217	tags=36%, list=13%, signal=41%
Oncogenic	AKT_UP_MTOR_DN.V1_UP	116	0.551311	1.83607	0	0.00682837	0.023	801	tags=22%, list=8%, signal=24%
Oncogenic	AKT_UP_MTOR_DN.V1_DN	132	0.532656	1.83237	0	0.00656591	0.026	1208	tags=29%, list=13%, signal=33%
Oncogenic	BCAT.100_UP.V1_UP	34	0.653073	1.80835	0.00207469	0.00793092	0.038	800	tags=32%, list=8%, signal=35%
Oncogenic	KRAS.PROSTATE_UP.V1_DN	55	0.607851	1.78318	0.0021097	0.00869745	0.047	421	tags=22%, list=4%, signal=23%
Oncogenic	KRAS.KIDNEY_UP.V1_UP	71	0.581617	1.77797	0	0.00871361	0.052	793	tags=25%, list=8%, signal=27%
Oncogenic	ESC_V6.5_UP_LATE.V1_DN	105	0.544425	1.77765	0.0025641	0.00784225	0.052	936	tags=25%, list=10%, signal=27%
Oncogenic	KRAS.300_UP.V1_UP	66	0.570602	1.75934	0	0.00914789	0.065	512	tags=24%, list=5%, signal=25%
Oncogenic	P53_DN.V1_UP	130	0.51419	1.75464	0	0.00907808	0.071	1377	tags=34%, list=14%, signal=39%
Oncogenic	CSR_LATE_UP.V1_DN	101	0.524765	1.72832	0	0.0120935	0.104	1174	tags=29%, list=12%, signal=32%
Oncogenic	ESC_V6.5_UP_EARLY.V1_DN	125	0.520825	1.70129	0	0.0167712	0.152	1104	tags=29%, list=12%, signal=32%
Oncogenic	ESC_J1_UP_LATE.V1_UP	119	0.506537	1.69847	0	0.015954	0.155	1088	tags=28%, list=11%, signal=31%
Oncogenic	WNT_UP.V1_UP	94	0.52136	1.6966	0	0.0155899	0.16	867	tags=30%, list=9%, signal=32%
Oncogenic	KRAS.600_UP.V1_UP	122	0.505154	1.68903	0	0.0158804	0.17	638	tags=21%, list=7%, signal=23%
Oncogenic	ATF2_S_UP.V1_DN	115	0.503381	1.6625	0.005	0.0201934	0.223	1051	tags=32%, list=11%, signal=36%
Oncogenic	P53_DN.V2_UP	65	0.542396	1.64856	0	0.0221528	0.251	886	tags=35%, list=9%, signal=39%
Oncogenic	ESC_J1_UP_EARLY.V1_UP	106	0.5024	1.63119	0.00251256	0.0259679	0.299	1350	tags=29%, list=14%, signal=34%
Oncogenic	RELA_DN.V1_UP	84	0.508517	1.61269	0.0090703	0.0283765	0.365	1040	tags=26%, list=11%, signal=29%
Oncogenic	IL21_UP.V1_UP	86	0.500591	1.60674	0.00449438	0.0289877	0.383	679	tags=19%, list=7%, signal=20%
Oncogenic	CAHOY_ASTROCYTIC	59	0.528316	1.59297	0.00863931	0.0324306	0.431	1019	tags=31%, list=11%, signal=34%
Oncogenic	EGFR_UP.V1_UP	139	0.467791	1.57624	0.00516796	0.0380025	0.496	1067	tags=23%, list=11%, signal=26%
Oncogenic	LEF1_UP.V1_DN	113	0.469264	1.5501	0.0049505	0.0482438	0.59	1076	tags=24%, list=11%, signal=27%
Oncogenic	ESC_J1_UP_LATE.V1_DN	113	0.457118	1.52186	0.00251256	0.059034	0.691	964	tags=20%, list=10%, signal=22%
Oncogenic	IL15_UP.V1_DN	87	-0.772108	-1.84238	0.00180505	0.181812	0.232	108	tags=7%, list=1%, signal=7%
Oxidative Stress	BIOCARTA_UCALPAIN_PATHWAY	15	0.827962	1.91107	0	0.0223753	0.015	39	tags=20%, list=0%, signal=20%
Oxidative Stress	AZARE_NEOPLASTIC_TRANSFORMATION_BY_STAT3_DN	77	0.59234	1.87819	0	0.0214104	0.028	870	tags=27%, list=9%, signal=30%
Oxidative Stress	MOOTHA_GLUCONEOGENESIS	23	0.755471	1.86731	0	0.0192916	0.037	135	tags=22%, list=1%, signal=22%
Oxidative Stress	MOOTHA_GLYCOLYSIS	16	0.774514	1.80669	0.00204918	0.0371106	0.094	94	tags=19%, list=1%, signal=19%
Oxidative Stress	LEE_CALORIE_RESTRICTION_MUSCLE_UP	29	0.689241	1.80043	0.00209205	0.032208	0.1	1347	tags=34%, list=14%, signal=40%
Oxidative Stress	WINTER_HYPOXIA_METAGENE	183	0.512493	1.79688	0	0.0283506	0.106	1362	tags=32%, list=14%, signal=36%
Oxidative Stress	KEGG_PRION_DISEASES	26	0.666433	1.76375	0.00203666	0.0390894	0.162	838	tags=27%, list=9%, signal=29%
Oxidative Stress	KEGG_GLYCOLYSIS_GLUCONEOGENESIS	39	0.631669	1.75859	0.00399202	0.0376614	0.177	1270	tags=28%, list=13%, signal=32%
Oxidative Stress	SESTO_RESPONSE_TO_UV_C1	52	0.598883	1.75413	0	0.0346319	0.182	1025	tags=25%, list=11%, signal=28%
Oxidative Stress	VARELA_ZMPSTE24_TARGETS_DN	23	0.688369	1.7522	0.00990099	0.0322827	0.188	810	tags=26%, list=9%, signal=28%
Oxidative Stress	PHONG_TNF_TARGETS_UP	53	0.586437	1.74808	0.00211416	0.0305747	0.194	1276	tags=42%, list=13%, signal=48%
Oxidative Stress	BAE_BRCA1_TARGETS_UP	62	0.572613	1.73476	0	0.0315775	0.215	976	tags=24%, list=10%, signal=27%
Reactome	REACTOME_PEPTIDE_CHAIN_ELONGATION	79	0.764914	2.35683	0	0	0	2034	tags=92%, list=21%, signal=117%
Reactome	REACTOME_3_UTR_MEDIATED_TRANSLATIONAL_REGULATION	86	0.742048	2.33539	0	0	0	2059	tags=87%, list=22%, signal=110%
Reactome	REACTOME_SRP_DEPENDENT_COTRANSLATIONAL_PROTEIN_TARGETING_TO_MEMBRANE	99	0.701053	2.32318	0	0	0	1791	tags=73%, list=19%, signal=89%
Reactome	REACTOME_INFLUENZA_VIRAL_RNA_TRANSCRIPTION_AND_REPLICATION	94	0.714314	2.30379	0	0	0	2034	tags=80%, list=21%, signal=100%
Reactome	REACTOME_TRANSLATION	123	0.669291	2.2218	0	0	0	2161	tags=73%, list=23%, signal=93%
Reactome	REACTOME_MUSCLE_CONTRACTION	40	0.75615	2.09357	0	0.000138333	0.001	303	tags=33%, list=3%, signal=33%
Reactome	REACTOME_FORMATION_OF_THE_TERNARY_COMPLEX_AND_SUBSEQUENTLY_THE_43S_COMPLEX	34	0.775467	2.07336	0	0.000118571	0.001	2021	tags=94%, list=21%, signal=119%
Reactome	REACTOME_NONSENSE_MEDIATED_DECAY_ENHANCED_BY_THE_EXON_JUNCTION_COMPLEX	97	0.642155	2.06843	0	0.00010375	0.001	2034	tags=75%, list=21%, signal=95%
Reactome	REACTOME_ACTIVATION_OF_THE_MRNA_UPON_BINDING_OF_THE_CAP_BINDING_COMPLEX_AND_EIFS_AND_SUBSEQUENT_BINDING_TO_43S	41	0.73234	2.06188	0	9.22222e-05	0.001	2059	tags=85%, list=22%, signal=108%
Reactome	REACTOME_STRIATED_MUSCLE_CONTRACTION	22	0.809122	2.02501	0	0.00051799	0.006	303	tags=55%, list=3%, signal=56%
Reactome	REACTOME_KERATAN_SULFATE_KERATIN_METABOLISM	26	0.714985	1.87633	0	0.00703161	0.085	521	tags=27%, list=5%, signal=28%
Reactome	REACTOME_GLUCONEOGENESIS	24	0.740038	1.84648	0	0.0114669	0.151	1079	tags=29%, list=11%, signal=33%
Reactome	REACTOME_TRIGLYCERIDE_BIOSYNTHESIS	27	0.711893	1.82729	0	0.014357	0.196	1174	tags=41%, list=12%, signal=46%
Reactome	REACTOME_KERATAN_SULFATE_BIOSYNTHESIS	22	0.732854	1.81075	0.00196464	0.0173182	0.245	521	tags=32%, list=5%, signal=34%
Reactome	REACTOME_INFLUENZA_LIFE_CYCLE	126	0.540435	1.80803	0.00280899	0.0167859	0.252	1791	tags=57%, list=19%, signal=69%
Reactome	REACTOME_TIGHT_JUNCTION_INTERACTIONS	20	0.721466	1.77469	0.00203666	0.0257729	0.372	875	tags=40%, list=9%, signal=44%
Reactome	REACTOME_CELL_CELL_COMMUNICATION	85	0.545239	1.74436	0.00458716	0.0373026	0.524	875	tags=21%, list=9%, signal=23%
Reactome	REACTOME_CELL_CELL_JUNCTION_ORGANIZATION	36	0.632472	1.73707	0.00414938	0.0380913	0.553	875	tags=31%, list=9%, signal=34%
Reactome	REACTOME_NUCLEAR_RECEPTOR_TRANSCRIPTION_PATHWAY	31	0.645212	1.7219	0.00587084	0.0434328	0.615	511	tags=29%, list=5%, signal=31%
Reactome	REACTOME_CELL_JUNCTION_ORGANIZATION	54	0.577252	1.71366	0.004158	0.0454691	0.647	875	tags=26%, list=9%, signal=28%
Reactome	REACTOME_METAL_ION_SLC_TRANSPORTERS	17	0.710505	1.69355	0.00589391	0.0543616	0.724	470	tags=29%, list=5%, signal=31%
Reactome	REACTOME_EXTRACELLULAR_MATRIX_ORGANIZATION	51	0.563297	1.64653	0.00420168	0.0851239	0.9	870	tags=37%, list=9%, signal=41%
Reactome	REACTOME_GLUCOSE_METABOLISM	52	0.535948	1.59056	0.00821355	0.130134	0.975	1141	tags=21%, list=12%, signal=24%
Reactome	REACTOME_METABOLISM_OF_AMINO_ACIDS_AND_DERIVATIVES	133	0.450492	1.53131	0.00767263	0.19898	0.997	1240	tags=19%, list=13%, signal=21%
TFT	STRUCTURAL_CONSTITUENT_OF_MUSCLE	24	0.887701	2.29094	0	0	0	363	tags=46%, list=4%, signal=48%
TFT	STRUCTURAL_CONSTITUENT_OF_RIBOSOME	76	0.719882	2.268	0	0	0	2034	tags=83%, list=21%, signal=105%
TFT	CARBOHYDRATE_BINDING	34	0.746772	1.99128	0	0.00350969	0.011	822	tags=35%, list=9%, signal=38%
TFT	CONTRACTILE_FIBER	19	0.791065	1.91955	0	0.0142666	0.059	207	tags=32%, list=2%, signal=32%
TFT	PATTERN_BINDING	22	0.769866	1.9115	0	0.0146	0.074	1222	tags=50%, list=13%, signal=57%
TFT	GLYCOSAMINOGLYCAN_BINDING	19	0.764073	1.90058	0	0.0163866	0.101	1222	tags=47%, list=13%, signal=54%
TFT	CONTRACTILE_FIBER_PART	17	0.785231	1.86143	0	0.029256	0.198	787	tags=41%, list=8%, signal=45%
TFT	SKELETAL_MUSCLE_DEVELOPMENT	24	0.718045	1.84667	0.00200401	0.0323462	0.242	615	tags=29%, list=6%, signal=31%
TFT	POLYSACCHARIDE_BINDING	19	0.764073	1.8321	0.0043573	0.0360859	0.286	1222	tags=47%, list=13%, signal=54%
TFT	POSITIVE_REGULATION_OF_MULTICELLULAR_ORGANISMAL_PROCESS	34	0.659762	1.79305	0	0.0610779	0.479	986	tags=35%, list=10%, signal=39%
TFT	EXTRACELLULAR_REGION	218	0.504655	1.79009	0	0.0581676	0.497	897	tags=31%, list=9%, signal=33%
TFT	ADHERENS_JUNCTION	20	0.723161	1.78	0.00397614	0.0625148	0.543	633	tags=25%, list=7%, signal=27%
TFT	CYTOKINE_ACTIVITY	44	0.625848	1.77754	0	0.0592914	0.551	871	tags=36%, list=9%, signal=40%
TFT	OXIDOREDUCTASE_ACTIVITY_GO_0016616	36	0.643196	1.7751	0.00581395	0.0566851	0.562	722	tags=19%, list=8%, signal=21%
TFT	G_PROTEIN_COUPLED_RECEPTOR_BINDING	21	0.72073	1.76155	0	0.0626421	0.633	1159	tags=52%, list=12%, signal=60%
TFT	EXTRACELLULAR_MATRIX	70	0.568297	1.75326	0	0.0653025	0.664	897	tags=30%, list=9%, signal=33%
TFT	BASOLATERAL_PLASMA_MEMBRANE	25	0.667814	1.73872	0.00612245	0.0728964	0.728	1080	tags=32%, list=11%, signal=36%
TFT	CHEMOKINE_ACTIVITY	16	0.742259	1.73139	0.00638298	0.0754006	0.763	838	tags=50%, list=9%, signal=55%
TFT	EXTRACELLULAR_REGION_PART	170	0.494151	1.72992	0	0.0723712	0.764	897	tags=31%, list=9%, signal=34%
TFT	ECTODERM_DEVELOPMENT	42	0.614867	1.72871	0.00828157	0.0694933	0.768	816	tags=38%, list=9%, signal=41%
TFT	PROTEINACEOUS_EXTRACELLULAR_MATRIX	69	0.569107	1.72374	0.00212314	0.0696916	0.786	897	tags=30%, list=9%, signal=33%
TFT	HYDROLASE_ACTIVITY_ACTING_ON_CARBON_NITROGEN_NOT_PEPTIDEBONDS	34	0.621228	1.71212	0.00389864	0.0732566	0.823	92	tags=9%, list=1%, signal=9%
TFT	CELL_JUNCTION	56	0.570059	1.69269	0	0.0782474	0.875	661	tags=23%, list=7%, signal=25%
TFT	MUSCLE_DEVELOPMENT	71	0.538265	1.66548	0	0.0962128	0.949	615	tags=17%, list=6%, signal=18%
TFT	OXIDOREDUCTASE_ACTIVITY_ACTING_ON_CH_OH_GROUP_OF_DONORS	40	0.588522	1.64178	0.00811359	0.110221	0.976	962	tags=20%, list=10%, signal=22%
TFT	DEFENSE_RESPONSE	119	0.488995	1.62458	0.00498753	0.125793	0.986	886	tags=26%, list=9%, signal=28%
TFT	TRANSLATION	123	0.47084	1.58356	0.00542005	0.165846	0.999	1787	tags=45%, list=19%, signal=54%
TFT	ORGAN_DEVELOPMENT	337	0.412829	1.55167	0	0.194942	1	909	tags=22%, list=10%, signal=23%
TFT	OXIDOREDUCTASE_ACTIVITY	200	0.432921	1.55108	0.00655738	0.191306	1	1786	tags=29%, list=19%, signal=35%
TFT	EXTRACELLULAR_SPACE	103	0.470898	1.53374	0.00245098	0.206659	1	871	tags=33%, list=9%, signal=36%
TFT	RESPONSE_TO_EXTERNAL_STIMULUS	162	0.437808	1.51269	0.00609756	0.226861	1	871	tags=21%, list=9%, signal=23%
TFT	NEGATIVE_REGULATION_OF_CELL_PROLIFERATION	103	0.457935	1.50303	0.00980392	0.234384	1	835	tags=19%, list=9%, signal=21%
Vascular	KEEN_RESPONSE_TO_ROSIGLITAZONE_DN	85	0.679226	2.18758	0	0	0	1042	tags=33%, list=11%, signal=37%
Vascular	CHIANG_LIVER_CANCER_SUBCLASS_CTNNB1_DN	110	0.624948	2.10246	0	0	0	1154	tags=40%, list=12%, signal=45%
Vascular	UZONYI_RESPONSE_TO_LEUKOTRIENE_AND_THROMBIN	31	0.757526	2.05777	0	0.000462963	0.001	1088	tags=68%, list=11%, signal=76%
Vascular	GROSS_HYPOXIA_VIA_ELK3_DN	128	0.514473	1.72565	0.00288184	0.0474483	0.124	1087	tags=30%, list=11%, signal=33%
Vascular	WU_ALZHEIMER_DISEASE_DN	15	0.745802	1.69773	0.00409836	0.0520205	0.166	599	tags=40%, list=6%, signal=43%
Vascular	GROSS_ELK3_TARGETS_DN	24	0.670683	1.69673	0.00826446	0.0438489	0.168	976	tags=46%, list=10%, signal=51%
Vascular	GROSS_HYPOXIA_VIA_ELK3_ONLY_UP	30	0.617391	1.64782	0.00567108	0.0532695	0.26	726	tags=27%, list=8%, signal=29%
Vascular	PEDRIOLI_MIR31_TARGETS_UP	100	0.487633	1.58378	0.005	0.0894537	0.42	617	tags=16%, list=6%, signal=17%
Vascular	VART_KSHV_INFECTION_ANGIOGENIC_MARKERS_DN	93	0.488083	1.5736	0.00251256	0.0889647	0.455	1143	tags=31%, list=12%, signal=35%
Vascular	PETROVA_ENDOTHELIUM_LYMPHATIC_VS_BLOOD_DN	130	0.445045	1.49759	0.00261097	0.131825	0.668	1277	tags=25%, list=13%, signal=29%
