# Supplementary material for: Endothelial cell dysfunction and cardiac hypertrophy in the STOX1 model of preeclampsia
Source: Sci Rep. 2016 Jan 13;6:19196. doi: 10.1038/srep19196 (PMC4725931; doi:10.1038/srep19196)
Supplement: Supplementary table S4 [file srep19196-s5.xls]

## Sheet: List of TF on endothelial genes
Supplemental Table 4
; Name	Feuil2
; Species and nomenclature	Homo sapiens, HGNC symbols
; Motif collection	9713 PWMs
; Track collection	1120 ChIP-seq tracks (ENCODE raw signals)
; Minimum NEScore	3.0
; Rank threshold for visualization	5000
; ROC threshold for AUC calculation (%)	0.03
; Minimum identity between orthologous genes	0.0
; Maximum false discovery rate (FDR) on motif similarity	0.0010
; Motif rankings database	20kb centered around TSS (7 species)
; Track rankings database	20kb centered around TSS (ChIP-seq-derived)
; Number of valid nodes	147
; iRegulon version	iRegulon v1.2 (build: 2014-07-24)
# Rank	Motif id	AUC	NES	ClusterCode	Transcription factor	Target genes
1	hdpi-HP1BP3	0.102218	6.69922	M1	HP1BP3	SDC2,NFATC2,CCL2,FMOD,BDNF,SOX9,CALCA,NFIL3,MET,FHL2,THBS1,MYC,SPHK1,MMP2,TGFBI,ESR1,BMP2,ATF3,SOCS3,DSP,IRF8,IL1B,TNC
2	yetfasco-1736	0.0943445	6.01401	M2	FOSB,FOSL1,JUN,FOS,JUNB,JUND	RORC,ATF3,MMP2,HGF,TYRO3,FHL2,SLC2A1,DDR1,KLF4,LPIN1,TIMP1,MET,CLU,NFIL3,ODC1,CDKN1A
3	factorbook-NFKB1	0.089123	5.55958	M3	BCL3,NFKB1,RELA,NFKB2,REL,MZF1,IKZF1,NFATC3,ZBTB7A,EBF1,STAT6,OVOL2,CHURC1,AP3B1,IKZF2,RELB	NFKBIA,CCL2,ICAM1,RORC,TNC,DDR1,OXTR,IL6,IL1B,CCL5,DSP,NFKB1,NFATC2,IRF5,FMOD,CTSS,STAT6,RHOQ,FHL2
4	transfac_pro-M01224	0.0831542	5.0401	M3	RELA,OVOL2,CHURC1,AP3B1,NFKB1,NFKB2,EBF1,MZF1,RELB	CCL2,DDR1,NFKBIA,ALDOA,ICAM1,RHOQ,SOCS3,STAT6,TNC,IL6,CCL5,OXTR,SPHK1,CD9,PPARG,HGF,NFIL3,FHL2,ATF3,MET,NFATC2,EEF1A1,CTSS,SERPINE1,PTPRC,LPIN1,RORC,TYROBP,IRF5,MMP2,CALCA,NFKB1,BDNF,IL4,DCN,FMOD,CDKN1A
5	yetfasco-1737	0.0804411	4.80397	M2	JUN,JUND,FOSB,JUNB,FOS,FOSL1	RORC,ATF3,MMP2,HGF,FHL2,SLC2A1,TYRO3,DDR1,LPIN1,TIMP1,CDKN1A,CLU,FTH1,STAT6,NFIL3,KLF4
6	transfac_pro-M01795	0.0742982	4.26935	M2		RORC,ATF3,DDR1,HGF,NFIL3,MMP2,TIMP1,FLNC,TYRO3,KLF4,FHL2,PLAUR,CALCA,BDNF,LPIN1,DSP,CDKN1A,ODC1,ESR1,DCN,HSP90AA1
7	taipale-NNATGAYGCAATN-ATF4-DBD	0.0742675	4.26667	M4	ATF4,ATF3,CEBPB	ATF3,CEBPB,CDKN1A,EIF4EBP1,GOT1,BDNF,MET,RHOQ,FTH1,ETF1,NFIL3,KLF4,PPARG,CALCA
8	tfdimers-MD00063	0.0742163	4.26222	M1	STAT6,STAT1,STAT3,STAT4,STAT5A,STAT5B,BCL6,BCL6B	IRF8,IL6,SOCS3,BDNF,NFATC2,NFIL3,CCL2,CDH1,CDKN1A,CTGF,ESR1,OXTR,TNC,PPARG,THBS1,TGFB3,COL1A2,LTF,LPL
9	hdpi-H1FX	0.073817	4.22747	M1	H1FX	SOCS3,ATF3,TPT1,SOX9,SDC2,FLNC,DCN,NFKBIA,MYC,CDKN1A,DSP,IRF8,THBS1,MET,BDNF,ESR1,NFATC2,LAP3
10	transfac_pro-M01890	0.0712882	4.00738	M1	STAT5A,STAT5B,STAT6,STAT1,STAT4,STAT3,STAT2,BCL6	IRF8,SOCS3,NFIL3,CDKN1A,BDNF,OXTR,IL6,TPT1,IRF5,CDH1,TGFB3,THBS1,COL1A2,ESR1
11	transfac_public-M00208	0.0706432	3.95124	M3	NFKB1,RELA,NFKB2,REL,BCL3	NFKBIA,CCL2,STAT6,RORC,IL6,NFKB1,TNC,IL1B,IRF5,NFIL3,BDNF,CTSS,NFATC2,RHOQ,ICAM1,DDR1,CDKN1A,EEF1A1
12	homer-M00234	0.0695989	3.86036	M5	TBP,POLR2A,TAF1,TBPL2	CTGF,MYC,ACTA1,EEF1B2,TNC,SOX9,HSP90AA1,RPLP0,ATF3,ICAM1
13	swissregulon-TBP.p2	0.0693122	3.83541	M5	TBP,POLR2A,TAF1,TBPL2	ATF3,RPLP0,ATF4,COL1A2,BMP2,CTGF,MYC,CCL5,HSP90AA1,ACTA1,CDKN1A,FHL2,ICAM1,TNNC2,FLNC,THBS1,JUND,PPARG,ALDOA,IRS2,GOT1,TNC,ESR1,LPIN1,ATP2A1,SOX9,IRF8,ITGA11,SERPINE1,DES,DNMT3B,RAC2,MET,MMP2,FMOD,ODC1,MPEG1,EEF1A1,SOCS3,EEF1B2,NFATC2,ETF1,RPS3,SDC2,CEBPB,NCAM1,ACTN2,KLF2,HBEGF,TYRO3,ITGB7,HCK,ACTC1,TPT1,BDNF,PRKAA2,IRF5,F2RL1,TGFB3,DCN,SLC2A1,RHOQ,DDR1,DSP,SPHK1,IL6,EGR2,SFRP1,CALCA
14	factorbook-TBP	0.069261	3.83095	M5	TAF1,TBP,POLR2A,TBPL2	MYC,RPLP0,TNNC2,CTGF,EEF1B2,BMP2,ATF4,PPARG,ATF3,FHL2,ALDOA,HSP90AA1,RPL7,GOT1,ICAM1,ACTA1,IRF8,COL1A2,CCL5,TPT1,THBS1,SOCS3,KLF2,ODC1,ESR1,ITGA11,RPS3,BDNF,FLNC,SERPINE1,RAC2,CEBPB,DDR1,KLF4,EEF1A1,IL6,TGFB3,CDKN1A,MET,NFKBIA,IL1B,CD9,SFRP1,MUC1,NCAM1,SPHK1,F2RL1,DES,FTH1,SLC2A1,DCN,JUND,DNMT3B,HGF,ACTC1,RORC,CSF3,DSP,LPL,SOX9,ACTN2,NFIL3,NFATC2,ATP2A1,ITGB2
15	homer-M00142	0.0690358	3.81135	M3	NFKB1,BCL3,MZF1,REL,RELA,STAT6,AP3B1,CHURC1,YY1,OVOL2,NFKB2,EBF1,E2F1,USF2,STAT1,RELB	NFKBIA,CCL2,ICAM1,TNC,STAT6,DDR1,PPARG,CCL5,CD9,OXTR,RORC,NFATC2,NFKB1,ESR1,RHOQ,IL6,CALCA,NFIL3,CDKN1A,IRF5,FHL2
16	homer-M00001	0.0685648	3.77036	M4		CEBPB,EIF4EBP1,ATF3,GOT1,BDNF,MET,PPARG,KLF4,TGFBI,CDKN1A,NFIL3,CALCA,NCAM1,FLNC,IL6
17	homer-M00186	0.068227	3.74096	M1	STAT3,STAT4,STAT1,STAT6,STAT5B,STAT5A,BCL6,STAT2,ETV7	SOCS3,IL6,RORC,PRKAA2,IRF8,ATF3,NFIL3,LTF,TYRO3,TGFB3
18	yetfasco-387	0.0680939	3.72937	M2		HGF,TYRO3,RORC,MET,DNMT3B,NFIL3,TIMP1,CCL2,STAT6,LPIN1,MYC,BDNF,RHOQ,ALDH1A1,GOT1,FMOD,CSF3
19	jaspar-MA0001.1	0.0679505	3.7169	M5		SERPINE1,ACTA1,LCK,TNNC2,ATF3,EGR2,ACTC1,ALDOA,CTGF,FHL2,NFIL3,ESR1,CDKN1A,PLA2G4A,DCN,PRKAA2,PPARG
20	homer-M01796	0.0677458	3.69908	M6		NFKBIA,FLNC,PLAUR,CDKN1A,ESR1,BDNF,ATF3,SDC2
21	factorbook-AP1	0.0676741	3.69284	M2	FOS,JUNB,FOSL1,JUN,BATF,JUND,FOSL2,SPI1,ARNT,BACH2,FOSB,BACH1,JDP2,NFE2	FLNC,SLC2A1,MMP2,HBEGF,CDKN1A,FHL2,ATF3,TNC,TGFBI,FTH1,DDR1,CSF1R,RORC,LPIN1,NFATC2,EIF4EBP1,TYRO3,SDC2,MET,ACTC1,CLU,ACTN2,NFIL3,EEF1A1,STAT6,ESR1,ITGA11,NME1,ALDOA,DES,DSP,RPS3,CSF3,THBS1,KLF4,ITGB2,IL6,SPHK1,ATF4,DCN
22	transfac_pro-M03557	0.066896	3.62512	M3	NFKB1,RELA,REL,OVOL2,NFKB2,EBF1,MZF1,STAT6,RELB	NFKBIA,DDR1,OXTR,SOCS3,IL6,CCL2,ICAM1,PPARG,STAT6,NFATC2,TNC,RHOQ,CCL5,ATF3,SPHK1
23	jaspar-PF0040.1	0.0667117	3.60908	M1	STAT5A,STAT5B,STAT1,STAT6,STAT3,STAT4,STAT2,BCL6	SOCS3,IRF5,COL1A2,IRF8,IL6,OXTR,CDH1,LTF,TNC,NFATC2,BDNF,NFIL3,THBS1,ITGA11
24	yetfasco-2091	0.0666605	3.60463	M2	JUN,FOSL1,FOSB,JUNB,FOS,JUND,FOSL2,BATF,BACH2,SPI1,ARNT	SLC2A1,HBEGF,ATF3,FLNC,DDR1,RPS4X,EEF1A1,CSF1R,NFATC2,CDKN1A,BMP2,STAT6,ACTC1,NFIL3,ACTN2,CD7,TP53,FHL2,TNC,LGALS1,ESR1,MET,SPHK1,PPARG,EIF4EBP1,ITGA11,HSP90AA1,TGFBI,PLA2G4A,TYRO3,ITGB2,LPIN1,TGFB3,ALDOA,SERPINE1,IL6,CLDN3,IRF8,DCN,CEBPB,BDNF,KLF4,FTH1,THBS1,DES,IL4,DSP,IRF5,PDHA1,CDH1,TYROBP,CTGF,NME1
25	taipale-YACGTAACNKACGTA-GMEB2-DBD	0.0666093	3.60017	M7	GMEB2	CEBPB,BDNF,NFIL3,ODC1,NFATC2,MYC,ITGB2,IRF8,SERPINE1,FHL2,TGFB3,PPARG
26	factorbook-CEBPB	0.066466	3.5877	M4	CEBPB,CEBPE,CEBPG,CEBPA,CEBPD,ATF4,DDIT3,NFIL3	NFIL3,BDNF,PPARG,CEBPB,ITGA11,TPT1,ATF3,CDKN1A,EIF4EBP1,FCER1G,EGFR,KLF2,ALDOA,IL1B,NFATC2,ESR1,RACGAP1
27	yetfasco-1559	0.0661486	3.56007	M8	MEF2B,MEF2BNB-MEF2B,MEF2C,MEF2D,MEF2A	ATF3,SFRP1,NFIL3,DNMT3B,ACTN2,CD38,ALDOA,PDHA1,BDNF,CEBPB,SDC2,PLA2G4A,ACTC1,ETF1,LPL,RACGAP1,ESR1,RHOQ,NFATC2
28	transfac_public-M00490	0.0657698	3.52711	M2	BACH2,JUN,JUND,FOSL1,JUNB,FOSB,FOS,BACH1,SPI1,FOSL2,BATF,NFE2,ARNT,SRF	DDR1,SLC2A1,FLNC,ATF3,PPARG,CDKN1A,TYRO3,FHL2,NFIL3,TNC,NFATC2,CD7,FMOD,TGFBI,HBEGF,BMP2,ACTC1,RORC,CSF1R,EEF1A1
29	homer-M01560	0.0654319	3.4977	M2		RORC,ATF3,TYRO3,NFIL3,HGF,MMP2,RHOQ,TIMP1,FHL2,DDR1
30	yetfasco-271	0.0652681	3.48344	M8	MEF2BNB-MEF2B,MEF2B,MEF2C,MEF2D,MEF2A	ATF3,ACTA1,TYRO3,DES,ESR1,ATP2A1,NFATC2,FLNC,CDKN1A,IL4,FHL2,GOT1,MET,NFIL3,ACTC1,RHOQ,TNNC2
31	tfdimers-MD00441	0.0652579	3.48255	M3	OVOL2,RELA,NFKB1,REL,NFKB2,BCL3,CHURC1,AP3B1,MZF1,EBF1,RELB	STAT6,IL6,CCL2,TNC,DDR1,IRF5,PPARG,SPHK1,FHL2,RHOQ
32	yetfasco-847	0.0651555	3.47364	M6	STAT1	ICAM1,FHL2,HSP90AA1,EGR2,NFIL3,PLAUR,TGFB3,PLK1,SOCS3,TP53,BDNF
33	tfdimers-MD00526	0.0651043	3.46919	M9	MZF1,IKZF1,IKZF2,STAT1	DDR1,JUND,RORC,HBEGF,ALDOA,ATF3,FMOD,MET,ACTC1,SERPINE1,NFATC2,DNMT3B,SFRP1,ACTA1,BDNF,IRF5,LGALS1,SDC2,SOCS3
34	hdpi-MYLK	0.0650839	3.46741	M1	MYLK	CCL2,SPHK1,TGFBI,NFATC2,ATF3,MYC,DCN,FHL2,SDC2,CD7,FMOD,TNC
35	transfac_pro-M00774	0.0648279	3.44513	M3	NFKB2,RELA,NFKB1,BCL3,REL,OVOL2,EBF1,MZF1,CHURC1,AP3B1,IKZF2,ZBTB7A,RELB	NFKBIA,CCL2,ICAM1,RORC,IL6,TNC,DDR1,STAT6,CCL5,OXTR
36	taipale-NTGAATWNCATTCAN-Sox1-DBD	0.0647358	3.43711	M10	SOX14,SOX2,SRY,SOX21,SOX15,SOX18,SOX7	IRS2,KLF2,THBS1,BDNF,FMOD,PLA2G4A,ESR1,CCL5
37	yetfasco-1492	0.0646948	3.43355	M2		RORC,HGF,ATF3,RHOQ,NFIL3,TYRO3,CCL2,TIMP1
38	yetfasco-1214	0.0646539	3.42998	M11	HIRA,RFX1,RFX2,RFX3,RFX6,RFX4,RFX8	TGFB3,JUND,CDKN1A,SPHK1,SOCS3,THBS1,ALDOA,TYRO3,DNMT3B,RPS3,ICAM1,ATF3
39	transfac_public-M00054	0.06449	3.41572	M3	NFKB1,RELA,NFKB2,OVOL2,BCL3,REL,AP3B1,CHURC1,EBF1,STAT6,RELB	NFKBIA,CCL2,TNC,ICAM1,STAT6,DDR1,IL6,OXTR,NFKB1,NFATC2,CD9,CTSS,CCL5,PPARG,RORC,FHL2,IRF5,SPHK1,NFIL3,RHOQ,IL1B,SOCS3,SOX9,ESR1
40	jaspar-PF0032.1	0.0643979	3.40771	M2	NFE2,MAFF,MAFK,BACH1,MAFG,NFE2L2,NFE2L1,DBP,MAF	SLC2A1,MET,IL6,SPHK1,NFATC2,FTH1,ALDOA,CTGF,CLU,FLNC,MMP2
41	jaspar-MF0006.1	0.0643058	3.39969	M4	CEBPA,CEBPB,NFIL3,HLF,DBP	NFIL3,CLU,ITGA11,IRF8,ATF3,CEBPB,NFKBIA,ALDH1A1,PDHA1,EIF4EBP1,ACSS2,BDNF,IRS2,FCER1G,ETF1,EEF1A1,DNMT3B,PLA2G4A,MET,IL1B,TPT1,ESR1,RHOQ,CALCA,ODC1,GOT1,JUND,EGR2,NCAM1,ALDOA,IL6,SOCS3,DCN,PPARG,MYC,FHL2
42	jaspar-MA0061.1	0.0641419	3.38543	M3	RELA,NFKB1,NFKB2,OVOL2,BCL3,REL,AP3B1,CHURC1,STAT6,EBF1,MZF1,RELB	NFKBIA,CCL2,TNC,ICAM1,STAT6,IL6,DDR1,OXTR,NFATC2,NFKB1,CD9,CCL5,CTSS,RORC,PPARG,SPHK1,IRF5,FHL2,NFIL3,RHOQ,ESR1,SOX9,SOCS3,IL1B
43	yetfasco-2073	0.0638143	3.35692	M2		RORC,HGF,ATF3,TYRO3,DNMT3B,TIMP1,PLA2G4A,DDR1,CCL2,CSF3,LPIN1,DES,RHOQ,ACSS2,CDKN1A,STAT6,DCN,ESR1,BDNF,OXTR,MET,GOT1,TGFBI,MYC,NFIL3,IL6
44	homer-M00296	0.063456	3.32573	M4	CEBPA,CEBPB,NFIL3,HLF,DBP	NFIL3,CLU,ITGA11,IRF8,ATF3,CEBPB,NFKBIA,ALDH1A1,PDHA1,EIF4EBP1,ACSS2,BDNF,IRS2,FCER1G,ETF1,EEF1A1,DNMT3B,MET,PLA2G4A,IL1B,TPT1,ESR1,RHOQ,CALCA
45	taipale-NGGATGATGCAATM-Atf4-DBD	0.0631796	3.30167	M4	ATF4,CEBPB	CDKN1A,GOT1,CEBPB,ATF3,FTH1,RHOQ,CALCA,BDNF,NFIL3,PPARG,MET,KLF4
46	homer-M00562	0.0627496	3.26425	M3	RELA,REL,RELB,NFKB1,OVOL2,NFKB2,YY1	ICAM1,NFKBIA,CCL2,CCL5,PPARG,TNC,CD9,STAT6,CTSS,IL6,OXTR,ESR1,EEF1B2,FHL2
47	homer-M00298	0.0627393	3.26336	M5	SRF	ACTA1,ACTC1,LCK,SERPINE1,TNNC2,FHL2,ATF3,EGR2,ALDOA,CDKN1A
48	yetfasco-853	0.0621865	3.21524	M6		MYC,SOCS3,ATF4,CDKN1A,CCNA2,THBS1,JUND,KLF2,NFIL3
49	jaspar-MA0102.1	0.061951	3.19475	M4	CEBPA,CEBPB	IRF8,NFIL3,IL6,PPARG,BDNF,CLU,CDKN1A,ITGA11,KLF2,ESR1,ITGB7,EEF1A1,SPHK1,IRF5,OCLN,CEBPB,IRS2,RPLP0,COL1A2,DNMT3B,PLA2G4A,TGFB3,GOT1,STAT6,IL1B,TPT1,NFATC2,HCK,GSTP1,MET,NCAM1,MMP2,MYC,ATF3,NFKBIA,ICAM1,PDHA1,FCER1G,ITGB2,FHL2,DCN,LPL,ODC1
50	transfac_pro-M02117	0.0618896	3.1894	M1	STAT4,STAT5A,STAT5B,STAT1,STAT6,STAT3	SOCS3,NFIL3,IRF8,RACGAP1,OXTR,HGF,SOX9,PPARG,MMP2,DSP,CSN1S1,BDNF,EGR2,PTPRC,ESR1,COL1A2,PRKAA2,FHL2,ALDOA,ATF3,PLA2G4A,MET,CDKN1A,NCAM1,TGFB3
51	swissregulon-NFE2.p2	0.0616541	3.16891	M2	NFE2,NFE2L2,BACH1,MAFK,NFE2L1,MAFG,JUND,JUNB,FOSB,FOSL1,FOS,JUN,FOSL2,BATF,SPI1,BACH2,MAFF,MAFA,MAF,MAFB,NFE2L3	IL6,SLC2A1,CLU,CTGF,FTH1,SPHK1,HBEGF,ALDOA,TGFB3,NFATC2,ATF3,ACTC1,MET,CDKN1A,FLNC,GSTP1,ITGB2,STAT6,LPIN1,TNC,TYRO3,NME1,FHL2,RPS4X,CLDN3,FASN,ACTN2,DES,SDC2,MMP2,RACGAP1,RORC,HGF,ITGA11,TIMP1,IL4,ITGAM,DCN,FMOD,NFIL3,OXTR,CDH1,DDR1,CSF1R,GOT1,CCL2
52	swissregulon-BACH2.p2	0.0616234	3.16623	M2	BACH2,BACH1,FOSB,FOS,JUND,JUN,JUNB,FOSL1,BATF,FOSL2,SPI1,NFE2,ARNT,SRF	FLNC,HBEGF,SLC2A1,CDKN1A,CSF1R,ATF3,DDR1,ACTC1,FTH1,NFIL3,TYRO3,ALDOA,NFATC2,TGFBI
53	yetfasco-700	0.0615312	3.15821	M12		ALDOA,MYC,CEBPB,CD7,NFIL3,PPARG,CDKN1A,SPHK1
54	homer-M00106	0.0613367	3.14128	M2	MAFK,MAFG,MAFF,DBP,MAF,NFE2,MAFA	FLNC,MMP2,TGFBI,TIMP1,FHL2,RORC,ATF3,SLC2A1,CDKN1A,OXTR,DDR1,TGFB3
55	transfac_pro-M02263	0.0612138	3.13059	M2	NFE2L2,MAFG,NFE2L1,NFE2,BACH1,FOSL1,FOSL2,FOSB,JUND,FOS,JUNB,JUN	FTH1,IL6,CTGF,CLU,FLNC,LPIN1,FHL2,SLC2A1,PRKAA2,TGFBI,CDKN1A,MET,PTPN6,HGF,IL4,ALDOA,MMP2
56	jaspar-MF0008.1	0.0611422	3.12435	M5	SRF	ACTA1,ACTC1,LCK,SERPINE1,TNNC2,FHL2,ATF3,EGR2,ALDOA,CDKN1A
57	transfac_pro-M00731	0.0609988	3.11188	M13	RUNX2	HGF,BDNF,RORC,SPHK1,CD9,CALCA,FMOD,ACTC1,RHOQ,NFIL3,MYO1F,ESR1
58	taipale-ATGAATKNYAGTC-SOX8-DBD	0.0609681	3.10921	M10	SOX8,SOX9,SOX10,SOX7,SOX18	FHL2,TGFBI,PTPRC,CCL5,SDC2,ESR1,BDNF,MET,RPS4X,NCAM1,PPARG,TYRO3,THBS1,PLA2G4A
59	homer-M00084	0.0608145	3.09584	M2	ARNT,JUN,JUND,JUNB,FOSL1,BATF,FOSL2,FOS,SPI1,FOSB,NFATC1,BACH2,IRF8	FLNC,FHL2,EIF4EBP1,ATF3,SLC2A1,DDR1,MMP2,HBEGF,CLU,RORC,CDKN1A,PLAUR,CSF1R,NFATC2,TYRO3,MET,LPIN1,NFIL3,TGFBI,HSP90AA1,RHOQ,STAT6,ITGB2,ACTN2,PPARG,TNC,THBS1,FTH1,NME1,ESR1,ALDOA,DES,BDNF,TGFB3,HGF,RPS4X,ACTC1,PDHA1,ITGA11,ODC1,ATF4,SDC2,CALCA,F2RL1,IL6,TIMP1,PTPRC,CSF3,CCL5,BMP2,OCLN,SPHK1,DCN
60	jaspar-MF0003.1	0.0604869	3.06733	M3	NFKB1,BCL3,REL,OVOL2,RELA,NFKB2,YY1,STAT6,EBF1,ZBTB7A,NFATC3,CHURC1,AP3B1,DEAF1,RELB	NFKBIA,ICAM1,RORC,SOCS3,TNC,OXTR,CCL2,CCL5,PPARG,STAT6,IL6,CD9,IRF5,ESR1,DDR1,NFATC2,DSP,CALCA,CTSS,NFIL3,FHL2,ATF3,HGF,CDKN1A,ITGA11,SPHK1
61	homer-M00189	0.0604153	3.06109	M1	STAT6,STAT5A,STAT5B,STAT1,STAT4,STAT3	IRF8,SOCS3,BDNF,CDKN1A,IRF5,OXTR,COL1A2,CDH1,NFIL3,NFATC2
62	taipale-ATGAATKNYAGTC-SOX8-full	0.0601798	3.0406	M10	SOX8,SOX9,SOX10,SOX7,SOX18	FHL2,CCL5,BDNF,ESR1,TGFBI,THBS1,SDC2,MET,PPARG,PTPRC,TNC,RPS4X
63	jaspar-MA0108.1	0.0601081	3.03436	M5	TBP,TAF1,POLR2A,TBPL2,TBPL1	ATF3,MYC,COL1A2,BMP2,ACTA1,KLF2,RPLP0,FHL2,CTGF,CDKN1A,FLNC,ESR1,TNNC2,IRS2,GOT1,SOX9,DES,RPL7,THBS1,HSP90AA1,ATF4,ATP2A1,ALDOA,FMOD,JUND,TYRO3,NFATC2,PPARG,HBEGF,EEF1A1,EGR2,MET,IRF8,SOCS3,MUC1,MPEG1,EEF1B2,ICAM1,HGF,BDNF,TNC,CEBPB,IL6,ITGA11,DSP,SERPINE1,KLF4,ITGB7,CD9,DNMT3B,DDR1,NCAM1,ACTC1
64	homer-M00334	0.0600876	3.03258	M11	ZNF513	MYC,FMOD,BDNF,F2RL1,ESR1,IL4,PLA2G4A,MPEG1,JUND,PPARG
65	homer-M00293	0.060016	3.02634	M3	NFKB1,BCL3,REL,OVOL2,RELA,NFKB2,STAT6,EBF1,YY1,ZBTB7A,NFATC3,CHURC1,AP3B1,DEAF1,RELB	NFKBIA,ICAM1,RORC,TNC,SOCS3,OXTR,CCL2
66	transfac_pro-M00739	0.0599545	3.02099	M14	E2F1,E2F4,E2F7,E2F5,E2F2,E2F3	RRM2,CDKN1A,ATF3,SOCS3,TPT1,IRS2,MCM5,ALDOA
67	encode-UW.Motif.0334	0.0599238	3.01832	M6		MET,CDKN1A,BDNF,HGF,SOCS3,ITGB2,ESR1,TNC,HBEGF,NFIL3,NFATC2,TGFBI,ALDOA,DNMT3B,STAT6,DES,EGR2,SERPINE1
68	jaspar-PF0072.1	0.0598624	3.01297	M1	HSF1,HSF4	HSP90AA1,FMOD,TPT1,ATF3,SOCS3,ESR1,CLU,FLNC,TGFB3,FHL2,DNMT3B,STAT6,DSP,ACTA1,SERPINE1,DES,NCAM1,RAC2,ALDOA,RORC,PPARG,CALCA,CDKN1A,CCL2,IL4,SFRP1,ACTN2,MET,SOX9,FTH1,HCK,TYRO3,ITGA11,SPHK1,ITGB2,MYC,ODC1,GOT1
69	homer-M00188	0.059801	3.00763	M1	STAT4,STAT3,STAT1,STAT6,BCL6,STAT5A,STAT5B	SOCS3,IRF8,IL6,NFIL3,CCL2,ICAM1,CDH1,ODC1,LTF,NFATC2,OXTR,TGFB3,PRKAA2,RORC,CDKN1A,PPARG,LPL,TNC,COL1A2,THBS1,ESR1,BDNF,CTGF,ITGA11,LPIN1,IRF5,RACGAP1,ATF3,TGFBI,RHOQ
70	hdpi-ZBTB4	0.0597805	3.00584	M14	ZBTB4	MYC,SOX9,SDC2,SPHK1,SLC2A1,MMP2,ALDH1A1,NFKBIA
# Rank	Track id	AUC	NES	ClusterCode	Transcription factor	Target genes
1	lcbTfbs_mcf7_p53	0.109251	5.01509	T1	TP53	EEF1A1,RPLP0,FTH1,TPT1,RPS6,HSP90AA1,RPL18,RPS11,RPS3,NME1,RPS8,UBA52,RPS4X,ALDOA
2	wgEncodeHaibTfbsGm12878Cebpbsc150V0422111PkRep1.broadPeak.gz	0.0803592	3.25491	T2	CEBPB	IL4,ICAM1,IRF5,NFKBIA,EEF1A1,RPS9,PTPN6,MPEG1,ITGB7,EGR2,CDKN1A,RPL18,IRF8,TPT1,ATF4,LCK,LPIN1
3	wgEncodeHaibTfbsSknshFoxm1sc502V0422111PkRep2.broadPeak.gz	0.0787722	3.15823	T3	FOXM1	CCNA2,CCNB1,PLK1,RACGAP1,TGFBI,ECT2,PRKAA2,AURKA,RRM2,LGALS1,SERPINE1,BIRC5,F2RL1,RPS8,MMP2,RPS6,DES
4	wgEncodeHaibTfbsSknshJundV0422111PkRep1.broadPeak.gz	0.0784753	3.14014	T4	JUND	SERPINE1,EEF1A1,TGFBI,CTGF,CLU,SOX9,F2RL1,PRKAA2,LGALS1,RPS11,CCL2,CD163,SLC2A1,MMP2,THBS1
5	wgEncodeHaibTfbsU87Pol24h8V0416101PkRep1.broadPeak.gz	0.0762229	3.00292	T5	POLR2A	SOCS3,TPT1,RPLP0,PLAUR,FLNC,RPS8,FHL2,CSF3,ALDOA,ATF4,SERPINE1,CEBPB,TGFBI,RPL7A,MYC,FTH1,RPS9,LGALS1,EEF1A1,TNC,CDKN1A,SLC2A1,RAC2,RPS6,MMP2,RRM2,RPS11,TP53,EGR2,HSP90AA1,ETF1,COL1A2,CTGF,MUC1
