# Supplementary material for: Endothelial cell dysfunction and cardiac hypertrophy in the STOX1 model of preeclampsia
Source: Sci Rep. 2016 Jan 13;6:19196. doi: 10.1038/srep19196 (PMC4725931; doi:10.1038/srep19196)
Supplement: Supplementary table S5 [file srep19196-s6.xls]

## Sheet: Table 1
query: ECs_STOX1
reference: mild PE
	NeAT analysis	ECs STOX1 vs mild PE	Ramdom 1	Ramdom 2	Ramdom 3	ECs STOX1 vs Severe PE	Ramdom 1	Ramdom 2	Ramdom 3
	Expected Edges in the union	33.73	33.73	33.73	33.73	46.82	46.82	46.82	46.82
	Observed edges in the union	96	4	2	3	227	10	8	4
	Jacquard similarity	0.0087	0.0004	0.0002	0.0003	0.0167	0.0007	0.0006	0.0003
	P Value (Hypergeometric)	8.4e-19	1	1	1	1.1e-81	1	1	1
		PE mild vs PE severe	Ramdom 1	Ramdom 2	Ramdom 3
	Expected Edges in the union	58.08	58.07	58.06	58.07
	Observed edges in the union	1793	278	268	289
	Jacquard similarity	0.1704	0.0231	0.0222	0.024
	P Value (Hypergeometric)	0	1.8e-99	2.2e-92	1e-107

## Sheet: Table 2
Supplementary Table 5: Gene Ontology of common genes modified in the endothelial cells of mice and in the HUVEC following PE plasma exposure
Gene Set	Protein/gene set	Proteins in gene set	Proteins present in the Network	P-Value	FDR	Nodes
inflammatory response	0.0246	259	11	0	5.556e-05	IL1B,IRAK2,ITGAL,CCL2,CCL5,IL6,BMP2,HCK,CCL11,SELE,CD14
extracellular matrix disassembly	0.0071	75	7	0	5.882e-05	MMP2,COL1A2,COL1A1,COL3A1,COL6A2,COL5A2,COL5A1
B cell receptor signaling pathway	0.0024	25	5	0	6.25e-05	CD38,LCK,PTPN6,PTPRC,CD79A
skeletal system development	0.0098	103	8	0	6.667e-05	COL1A2,COL1A1,ADAMTS4,COL3A1,SOX9,VDR,BMP2,COL5A2
collagen catabolic process	0.0067	70	7	0	7.143e-05	MMP2,COL1A2,COL1A1,COL3A1,COL6A2,COL5A2,COL5A1
leukocyte cell-cell adhesion	0.0021	22	5	0	7.692e-05	ICAM1,ITGAL,CCL5,ITGAM,SELE
positive regulation of T cell proliferation	0.0037	39	6	0	8.333e-05	IL1B,ITGAL,CCL5,IL4,PTPRC,IL6
chronic inflammatory response	0.0008	8	4	0	9.091e-05	BDNF,PTGES,THBS1,CCL11
protein heterotrimerization	0.0008	8	4	0	9.091e-05	COL1A2,COL1A1,C1QTNF1,COL6A2
collagen biosynthetic process	0.0005	5	3	0	0.0001053	COL1A1,COL3A1,COL5A1
collagen fibril organization	0.0036	38	6	0	0.0001111	COL1A2,COL1A1,LUM,COL3A1,COL5A2,COL5A1
platelet activation	0.0157	165	10	0	0.000125	F13A1,SERPINE1,LCK,COL1A2,COL1A1,COL3A1,GP1BA,THBS1,IL6,PLEK
cell adhesion	0.0326	343	14	0	0.0001429	TGFBI,ICAM1,IGFALS,CLDN1,ITGAL,CCL2,ITGAM,COMP,GP1BA,THBS1,SELPLG,HCK,COL5A1,CCL11
response to drug	0.0221	232	12	0	0.0001667	PPARG,TGFA,MYC,ICAM1,GSTT1,CD38,LCK,CCL2,THBS1,IL4,LPL,IL6
blood coagulation	0.0365	384	15	0	0.0002	F13A1,SERPINE1,PLAUR,LCK,COL1A2,COL1A1,ITGAL,ITGAM,GP1BA,THBS1,SELPLG,PTPN6,MAFF,PLEK,SELE
leukocyte migration	0.0094	99	9	0	0.00025	ICAM1,LCK,COL1A2,COL1A1,ITGAL,ITGAM,SELPLG,PTPN6,SELE
integrin-mediated signaling pathway	0.0063	66	6	0	0.00025	ITGAL,COL3A1,ITGB2,ITGAM,PLEK,HCK
lipopolysaccharide-mediated signaling pathway	0.0025	26	6	0	0.0003333	IL1B,IRAK2,CCL2,NFKBIA,CCL5,HCK
positive regulation of phosphatidylinositol 3-kinase cascade	0.0038	40	5	0	0.0004091	PDGFRA,CCL5,SOX9,PTPN6,NTRK2
response to organic cyclic compound	0.0038	40	5	0	0.0004091	PTGES,ICAM1,GSTT1,LUM,IL4
cytokine-mediated signaling pathway	0.0185	195	9	0	0.0004167	IL1B,MX1,ICAM1,CCL2,IFITM1,IL12RB2,PTPN6,IL6,HCK
positive regulation of macrophage chemotaxis	0.0006	6	3	0	0.0004348	CCL2,CCL5,THBS1
negative regulation of acute inflammatory response	0.0007	7	3	0	0.00044	PPARG,GSTP1,IL4
cellular response to amino acid stimulus	0.0033	35	7	0	0.0005	MMP2,PDGFRA,COL1A2,COL1A1,COL3A1,BCL2L1,COL5A2
protein kinase B signaling cascade	0.0024	25	4	0	0.0007308	IL1B,CCL2,CCL5,SOX9
cellular response to organic cyclic compound	0.0025	26	4	0	0.0008929	IL1B,CCL2,CCL5,BMP2
response to interleukin-1	0.0025	26	4	0	0.0008929	IRAK2,CD38,IL1R1,SELE
extracellular matrix organization	0.0222	233	14	0	0.001	SDC4,MMP2,SERPINE1,TGFBI,PDGFRA,COL1A2,COL1A1,COL3A1,SOX9,COL6A2,THBS1,BMP2,COL5A2,COL5A1
cellular response to interleukin-1	0.0026	27	4	0.0001	0.001	ICAM1,CCL2,CCL5,SOX9
cell surface receptor signaling pathway	0.0128	135	7	0.0001	0.001267	IL1R1,CCL2,IFITM1,IL12RB2,GP1BA,PTPRC,CD14
MAPK cascade	0.0055	58	5	0.0001	0.001516	TGFA,IL1B,MYC,CCL2,CCL5
cellular response to lipopolysaccharide	0.0057	60	5	0.0001	0.002063	SERPINE1,ICAM1,GSTP1,CCL2,CD14
positive regulation of cell migration	0.0094	99	6	0.0001	0.00297	PDGFRA,COL1A1,CCL5,THBS1,BMP2,CCL11
T cell activation via T cell receptor contact with antigen bound to MHC molecule on antigen presenting cell	0.0002	2	2	0.0001	0.004059	ICAM1,ITGAL
positive regulation of NF-kappaB transcription factor activity	0.0097	102	6	0.0001	0.004143	IL1B,LTF,IRAK2,ICAM1,NFKBIA,IL6
chemotaxis	0.0102	107	6	0.0001	0.004556	PLAUR,CCL2,ENPP2,CCL5,IL4,CCL11
blood vessel development	0.0034	36	4	0.0002	0.004622	COL1A2,COL1A1,COL3A1,COL5A1
transforming growth factor beta receptor signaling pathway	0.0105	110	6	0.0002	0.004684	SERPINE1,MYC,COL1A2,PPP1R15A,CCL2,COL3A1
monocyte chemotaxis	0.0014	15	3	0.0002	0.00559	CCL2,CCL5,IL6
fibrinolysis	0.0015	16	3	0.0002	0.008366	SERPINE1,PLAUR,GP1BA
peptide cross-linking	0.0015	16	3	0.0002	0.008366	F13A1,COL3A1,THBS1
regulation of cell shape	0.0077	81	5	0.0003	0.009714	ICAM1,CCL2,IL6,HCK,CCL11
activation of MAPK activity	0.0078	82	5	0.0004	0.01011	TGFA,IL1B,IRAK2,THBS1,BMP2
positive regulation of epithelial cell proliferation	0.0043	45	4	0.0004	0.01026	TGFA,MYC,SOX9,IL6
skin morphogenesis	0.0004	4	2	0.0004	0.01149	COL1A2,COL1A1
eye morphogenesis	0.0004	4	2	0.0004	0.01149	COL5A2,COL5A1
regulation of vascular endothelial growth factor production	0.0004	4	2	0.0004	0.01149	CCL2,IL6
intramembranous ossification	0.0004	4	2	0.0004	0.01149	MMP2,COL1A1
thrombin receptor signaling pathway	0.0004	4	2	0.0004	0.01149	GP1BA,PLEK
negative regulation of plasminogen activation	0.0004	4	2	0.0004	0.01149	SERPINE1,THBS1
mechanoreceptor differentiation	0.0004	4	2	0.0004	0.01149	BDNF,NTRK2
response to hypoxia	0.0126	133	6	0.0005	0.01171	MMP2,BDNF,CD38,CCL2,THBS1,BMP2
defense response to Gram-negative bacterium	0.002	21	3	0.0005	0.01243	SERPINE1,CAMP,IL6
skin development	0.0021	22	3	0.0006	0.01429	COL3A1,COL5A2,COL5A1
response to progesterone stimulus	0.0021	22	3	0.0006	0.01429	CD38,CCL2,THBS1
peptidyl-tyrosine phosphorylation	0.0051	54	4	0.0007	0.01541	PDGFRA,IL12RB2,PTPN6,HCK
cellular response to alkaloid	0.0005	5	2	0.0006	0.01549	ICAM1,BCL2L1
innate immune response in mucosa	0.0005	5	2	0.0006	0.01549	LTF,IL4
response to amino acid stimulus	0.0022	23	3	0.0007	0.01552	ICAM1,CCL2,IL6
positive regulation of cell proliferation	0.032	336	9	0.0008	0.01585	MYC,PDGFRA,BCL2L1,SOX9,IL12RB2,PTPN6,IL6,HCK,NTRK2
heterophilic cell-cell adhesion	0.0023	24	3	0.0008	0.01589	ICAM1,ITGAL,SELE
positive regulation of nitric oxide biosynthetic process	0.0023	24	3	0.0008	0.01589	IL1B,ICAM1,IL6
positive regulation of MAPK cascade	0.0054	57	4	0.0009	0.01748	C1QTNF1,IL6,BMP2,NTRK2
response to heat	0.0025	26	3	0.001	0.01764	CCL2,IL6,CD14
face morphogenesis	0.0025	26	3	0.001	0.01764	MMP2,PDGFRA,COL1A1
negative regulation of lipid storage	0.0006	6	2	0.0009	0.01794	NFKBIA,IL6
growth plate cartilage development	0.0006	6	2	0.0009	0.01794	COMP,THBS1
negative regulation of G-protein coupled receptor protein signaling pathway	0.0006	6	2	0.0009	0.01794	CCL5,PLEK
negative regulation of apoptotic process	0.0394	414	10	0.0009	0.01816	TGFA,MYC,CD38,GSTP1,NFKBIA,SOX9,THBS1,IL4,IL6,HCK
glutathione metabolic process	0.0026	27	3	0.0011	0.01871	GSTT1,GSTP1,GSTA4
positive regulation of sequence-specific DNA binding transcription factor activity	0.0059	62	4	0.0012	0.02086	PPARG,IL1B,IL4,IL6
negative regulation of MAP kinase activity	0.0028	29	3	0.0013	0.0211	IL1B,GSTP1,PTPN6
negative regulation of viral genome replication	0.0028	29	3	0.0013	0.0211	MX1,IFITM1,CCL5
bone trabecula formation	0.0007	7	2	0.0013	0.02145	MMP2,COL1A1
negative regulation of stress-activated MAPK cascade	0.0007	7	2	0.0013	0.02145	MYC,GSTP1
activated T cell proliferation	0.0007	7	2	0.0013	0.02145	ITGAL,ITGAM
cellular calcium ion homeostasis	0.0061	64	4	0.0013	0.02149	CCL2,CCL5,VDR,CCL11
angiogenesis	0.0161	169	6	0.0015	0.02367	MMP2,SERPINE1,TGFBI,TGFA,CCL2,EPHB3
endocardial cushion morphogenesis	0.0008	8	2	0.0016	0.02379	SOX9,BMP2
positive regulation of chemokine biosynthetic process	0.0008	8	2	0.0016	0.02379	IL1B,IL4
interleukin-1-mediated signaling pathway	0.0008	8	2	0.0016	0.02379	IRAK2,IL1R1
neutrophil chemotaxis	0.0032	34	3	0.0021	0.02543	IL1B,CCL2,ITGAM
positive regulation of monocyte chemotaxis	0.0009	9	2	0.0021	0.02568	SERPINE1,CCL5
negative regulation of macrophage derived foam cell differentiation	0.0009	9	2	0.0021	0.02568	PPARG,NFKBIA
positive regulation of acute inflammatory response	0.0009	9	2	0.0021	0.02568	ALOX5AP,IL6
eosinophil chemotaxis	0.0009	9	2	0.0021	0.02568	CCL5,CCL11
response to caffeine	0.0009	9	2	0.0021	0.02568	PPARG,IL6
negative regulation of fibrinolysis	0.0009	9	2	0.0021	0.02568	SERPINE1,THBS1
response to growth factor stimulus	0.0009	9	2	0.0021	0.02568	MYC,LUM
positive regulation of B cell proliferation	0.0031	33	3	0.0019	0.0267	CD38,IL4,PTPRC
platelet degranulation	0.0068	72	4	0.002	0.02717	F13A1,SERPINE1,THBS1,PLEK
positive regulation of angiogenesis	0.0073	77	4	0.0025	0.02871	SERPINE1,IL1B,THBS1,CCL11
leukocyte tethering or rolling	0.001	10	2	0.0025	0.02892	SELPLG,SELE
fibril organization	0.001	10	2	0.0025	0.02892	COL3A1,COL5A1
regulation of ERK1 and ERK2 cascade	0.001	10	2	0.0025	0.02892	GSTP1,PTPN6
positive regulation of cartilage development	0.001	10	2	0.0025	0.02892	SOX9,BMP2
aging	0.0077	81	4	0.003	0.03079	LCK,CCL2,IL6,NTRK2
humoral immune response	0.0037	39	3	0.003	0.03109	LTF,CCL2,IL6
response to retinoic acid	0.0036	38	3	0.0028	0.03125	PPARG,PTGES,CD38
positive regulation of blood coagulation	0.001	11	2	0.003	0.03138	SERPINE1,THBS1
B cell proliferation	0.001	11	2	0.003	0.03138	PTPRC,CD79A
response to vitamin A	0.001	11	2	0.003	0.03138	PPARG,BDNF
protein autophosphorylation	0.0126	132	5	0.0029	0.03158	LCK,PDGFRA,EPHB3,HCK,NTRK2
toll-like receptor 4 signaling pathway	0.0079	83	4	0.0033	0.03178	IRAK2,NFKBIA,ITGAM,CD14
response to mechanical stimulus	0.0038	40	3	0.0033	0.03193	LCK,CCL2,IL6
negative regulation of neuron apoptotic process	0.0082	86	4	0.0038	0.03295	BDNF,CCL2,BCL2L1,NTRK2
cellular response to tumor necrosis factor	0.004	42	3	0.0037	0.03317	ICAM1,CCL2,CCL5
response to cytokine stimulus	0.004	42	3	0.0037	0.03317	PTGES,COL3A1,IL4
macrophage chemotaxis	0.0011	12	2	0.0036	0.03321	CCL2,CCL5
positive regulation of JAK-STAT cascade	0.0011	12	2	0.0036	0.03321	CCL5,IL6
branching involved in ureteric bud morphogenesis	0.0042	44	3	0.0043	0.03428	MYC,SOX9,BMP2
positive regulation of endothelial cell proliferation	0.0042	44	3	0.0043	0.03428	CCL2,BMP2,CCL11
protein phosphorylation	0.0263	277	7	0.0042	0.03488	IRAK2,LCK,CCL2,CCL5,BMP2,HCK,CCL11
regulation of Rac GTPase activity	0.0012	13	2	0.0042	0.03499	EPHB3,NTRK2
hemopoietic progenitor cell differentiation	0.0012	13	2	0.0042	0.03499	PTPRC,PLEK
positive regulation of transcription, DNA-dependent	0.0415	436	9	0.0046	0.03569	PPARG,IL1B,MYC,CD38,COL1A1,SOX9,IL4,IL6,BMP2
defense response to protozoan	0.0013	14	2	0.0049	0.03599	IL4,IL6
positive regulation of tyrosine phosphorylation of Stat5 protein	0.0013	14	2	0.0049	0.03599	LCK,IL4
axon guidance	0.0267	281	7	0.0046	0.036	BDNF,COL3A1,EPHB3,COL6A2,PTPRC,COL5A2,COL5A1
wound healing	0.0044	46	3	0.0048	0.03642	TGFA,PDGFRA,COL3A1
response to calcium ion	0.0044	46	3	0.0048	0.03642	PTGES,THBS1,IL6
virus-host interaction	0.0272	286	7	0.005	0.03687	ICAM1,LCK,CLDN1,PDGFRA,NFKBIA,HCK,TFRC
platelet aggregation	0.0014	15	2	0.0055	0.03802	PDGFRA,PLEK
oligodendrocyte differentiation	0.0014	15	2	0.0055	0.03802	SOX9,NTRK2
positive regulation of T cell activation	0.0014	15	2	0.0055	0.03802	LCK,CCL2
positive regulation of osteoblast differentiation	0.0046	48	3	0.0054	0.03837	IFITM1,IL6,BMP2
cellular iron ion homeostasis	0.0047	49	3	0.0057	0.03854	MYC,TFRC,CP
toll-like receptor signaling pathway	0.0094	99	4	0.0062	0.03993	IRAK2,NFKBIA,ITGAM,CD14
negative regulation of protein kinase activity	0.0048	50	3	0.0061	0.03995	GSTP1,PTPRC,IL6
positive regulation of transcription from RNA polymerase II promoter	0.0605	636	11	0.0065	0.04697	PPARG,SERPINE1,IL1B,MYC,LUM,NFKBIA,SOX9,VDR,IL4,IL6,BMP2
response to lipopolysaccharide	0.0096	101	4	0.0066	0.05483	PTGES,IL12RB2,IL6,SELE
cellular response to mechanical stimulus	0.0049	52	3	0.0067	0.07762	IL1B,COL1A1,SOX9
response to ethanol	0.0061	64	3	0.0118	0.115	ICAM1,CCL2,IL4
toll-like receptor 2 signaling pathway	0.0061	64	3	0.0118	0.115	IRAK2,NFKBIA,CD14
positive regulation of mitosis	0.0022	23	2	0.0126	0.1158	TGFA,IL1B
response to cold	0.0022	23	2	0.0126	0.1158	PPARG,IL6
response to gamma radiation	0.0021	22	2	0.0115	0.116	MYC,CCL2
chemokine-mediated signaling pathway	0.0021	22	2	0.0115	0.116	CCL2,CCL5
embryo implantation	0.0021	22	2	0.0115	0.116	MMP2,IL1B
negative regulation of extrinsic apoptotic signaling pathway	0.0021	22	2	0.0115	0.116	GSTP1,THBS1
signal transduction	0.0749	787	12	0.0118	0.116	PPARG,PTGES,IL1B,MX1,IGFALS,PLAUR,CD38,ITGAL,CCL2,SOX9,VDR,CCL11
toll-like receptor TLR1:TLR2 signaling pathway	0.0059	62	3	0.0108	0.1167	IRAK2,NFKBIA,CD14
toll-like receptor TLR6:TLR2 signaling pathway	0.0059	62	3	0.0108	0.1167	IRAK2,NFKBIA,CD14
regulation of chronic inflammatory response	0.0001	1	1	0.0073	0.117	CCL5
negative regulation of nitric oxide mediated signal transduction	0.0001	1	1	0.0073	0.117	THBS1
positive regulation of metanephric cap mesenchymal cell proliferation	0.0001	1	1	0.0073	0.117	MYC
response to host immune response	0.0001	1	1	0.0073	0.117	LTF
positive regulation of leukotriene production involved in inflammatory response	0.0001	1	1	0.0073	0.117	SERPINE1
T-helper 2 cell cytokine production	0.0001	1	1	0.0073	0.117	IL4
actin filament-based process	0.0001	1	1	0.0073	0.117	SELE
regulation of cell diameter	0.0001	1	1	0.0073	0.117	PLEK
integrin biosynthetic process	0.0001	1	1	0.0073	0.117	COL5A1
positive regulation of Wnt receptor signaling pathway by BMP signaling pathway	0.0001	1	1	0.0073	0.117	BMP2
positive regulation of T cell apoptotic process	0.0001	1	1	0.0073	0.117	CCL5
microglia development	0.0001	1	1	0.0073	0.117	ITGAM
negative regulation of growth of symbiont on or near host surface	0.0001	1	1	0.0073	0.117	CAMP
negative regulation of calcium-independent cell-cell adhesion	0.0001	1	1	0.0073	0.117	BMP2
respiratory burst after phagocytosis	0.0001	1	1	0.0073	0.117	HCK
epithelial cell proliferation involved in prostatic bud elongation	0.0001	1	1	0.0073	0.117	SOX9
negative regulation of natural killer cell chemotaxis	0.0001	1	1	0.0073	0.117	CCL2
negative regulation of neuron migration	0.0001	1	1	0.0073	0.117	COL3A1
regulation of calcidiol 1-monooxygenase activity	0.0001	1	1	0.0073	0.117	VDR
response to vitamin B3	0.0001	1	1	0.0073	0.117	CCL2
positive regulation of cellular extravasation	0.0001	1	1	0.0073	0.117	ICAM1
connective tissue growth factor biosynthetic process	0.0001	1	1	0.0073	0.117	IL4
positive regulation of antigen receptor-mediated signaling pathway	0.0001	1	1	0.0073	0.117	PTPRC
regulation of podosome assembly	0.0001	1	1	0.0073	0.117	HCK
innate immune response-activating signal transduction	0.0001	1	1	0.0073	0.117	HCK
regulation of leukocyte mediated cytotoxicity	0.0001	1	1	0.0073	0.117	ICAM1
chondrocyte differentiation involved in endochondral bone morphogenesis	0.0001	1	1	0.0073	0.117	SOX9
positive regulation of type B pancreatic cell apoptotic process	0.0001	1	1	0.0073	0.117	IL6
T cell antigen processing and presentation	0.0001	1	1	0.0073	0.117	ICAM1
negative regulation of leukocyte proliferation	0.0001	1	1	0.0073	0.117	GSTP1
intrahepatic bile duct development	0.0001	1	1	0.0073	0.117	SOX9
negative regulation of vascular wound healing	0.0001	1	1	0.0073	0.117	SERPINE1
phospholipase C-inhibiting G-protein coupled receptor signaling pathway	0.0001	1	1	0.0073	0.117	PLEK
regulation of mesenchymal stem cell differentiation	0.0001	1	1	0.0073	0.117	PDGFRA
response to anesthetic	0.0001	1	1	0.0073	0.117	BDNF
negative regulation of T-helper 17 cell differentiation	0.0001	1	1	0.0073	0.117	IL4
response to sulfur dioxide	0.0001	1	1	0.0073	0.117	ICAM1
negative regulation of adiponectin secretion	0.0001	1	1	0.0073	0.117	IL1B
smooth muscle adaptation	0.0001	1	1	0.0073	0.117	IL1B
nitric oxide storage	0.0001	1	1	0.0073	0.117	GSTP1
negative regulation of cGMP-mediated signaling	0.0001	1	1	0.0073	0.117	THBS1
platelet-derived growth factor receptor-alpha signaling pathway	0.0001	1	1	0.0073	0.117	PDGFRA
iron assimilation by chelation and transport	0.0001	1	1	0.0073	0.117	LTF
negative regulation of inositol phosphate biosynthetic process	0.0001	1	1	0.0073	0.117	PLEK
regulation of cholesterol transporter activity	0.0001	1	1	0.0073	0.117	PPARG
negative regulation of immune system process	0.0001	1	1	0.0073	0.117	SOX9
regulation of lymphocyte activation	0.0001	1	1	0.0073	0.117	LCK
antifungal humoral response	0.0001	1	1	0.0073	0.117	LTF
positive regulation of inositol-polyphosphate 5-phosphatase activity	0.0001	1	1	0.0073	0.117	PLEK
negative regulation of dendritic cell antigen processing and presentation	0.0001	1	1	0.0073	0.117	THBS1
leukocyte migration involved in immune response	0.0001	1	1	0.0073	0.117	HCK
positive regulation of myosin light chain kinase activity	0.0001	1	1	0.0073	0.117	IL1B
low-density lipoprotein particle receptor biosynthetic process	0.0001	1	1	0.0073	0.117	PPARG
leukocyte degranulation	0.0001	1	1	0.0073	0.117	HCK
positive regulation of cell adhesion molecule production	0.0001	1	1	0.0073	0.117	IL1B
fibroblast apoptotic process	0.0001	1	1	0.0073	0.117	MYC
response to fluoxetine	0.0001	1	1	0.0073	0.117	BDNF
regulation of cell proliferation involved in tissue homeostasis	0.0001	1	1	0.0073	0.117	SOX9
negative regulation of muscle organ development	0.0001	1	1	0.0073	0.117	IL6
helper T cell extravasation	0.0001	1	1	0.0073	0.117	CCL2
chondrocyte hypertrophy	0.0001	1	1	0.0073	0.117	SOX9
negative regulation of antigen processing and presentation of peptide or polysaccharide antigen via MHC class II	0.0001	1	1	0.0073	0.117	THBS1
glucagon secretion	0.0001	1	1	0.0073	0.117	IL6
regulation of defense response to virus by virus	0.002	21	2	0.0106	0.1171	LCK,HCK
response to antibiotic	0.002	21	2	0.0106	0.1171	CCL2,IL6
positive regulation of phosphorylation	0.0019	20	2	0.0096	0.1176	CCL5,THBS1
positive regulation of fat cell differentiation	0.0019	20	2	0.0096	0.1176	PPARG,BMP2
response to radiation	0.0019	20	2	0.0096	0.1176	COL3A1,CCL11
negative regulation of fibroblast proliferation	0.0019	20	2	0.0096	0.1176	MYC,GSTP1
	0.0311	327	7	0.0101	0.1176	SERPINE1,GSTP1,VDR,THBS1,IL6,BMP2,GSTA4
positive regulation of protein kinase B signaling cascade	0.0051	54	3	0.0075	0.1177	C1QTNF1,THBS1,IL6
positive regulation of neuron differentiation	0.0058	61	3	0.0104	0.1177	BDNF,IL6,BMP2
positive regulation of gene expression	0.0108	114	4	0.01	0.1179	LCK,VDR,BMP2,NTRK2
interferon-gamma-mediated signaling pathway	0.0052	55	3	0.0079	0.1185	ICAM1,PTPN6,HCK
negative regulation of cell proliferation	0.0305	321	7	0.0092	0.119	PTGES,IL1B,IFITM1,VDR,PTPN6,IL6,BMP2
response to nutrient	0.0055	58	3	0.0091	0.1193	PPARG,COL1A1,IL4
ossification	0.0055	58	3	0.0091	0.1193	LTF,IFITM1,SOX9
type I interferon-mediated signaling pathway	0.0056	59	3	0.0095	0.1193	MX1,IFITM1,PTPN6
positive regulation of interleukin-8 production	0.0018	19	2	0.0087	0.1195	SERPINE1,IL1B
positive regulation of vasoconstriction	0.0018	19	2	0.0087	0.1195	ICAM1,CD38
cellular response to fibroblast growth factor stimulus	0.0018	19	2	0.0087	0.1195	CCL2,CCL5
TRIF-dependent toll-like receptor signaling pathway	0.0064	67	3	0.0133	0.1301	IRAK2,NFKBIA,CD14
response to virus	0.0098	103	4	0.0071	0.1389	MX1,IFITM1,CCL5,CCL11
cellular response to interferon-gamma	0.0016	17	2	0.0071	0.1399	CCL2,CCL5
glutamate secretion	0.0016	17	2	0.0071	0.1399	BDNF,NTRK2
positive regulation of synapse assembly	0.0016	17	2	0.0071	0.1399	BDNF,EPHB3
ERK1 and ERK2 cascade	0.0016	17	2	0.0071	0.1399	SOX9,CCL11
positive regulation of epithelial to mesenchymal transition	0.0016	17	2	0.0071	0.1399	COL1A1,BMP2
positive regulation of actin filament polymerization	0.0027	28	2	0.0182	0.1614	HCK,CCL11
defense response to Gram-positive bacterium	0.0027	28	2	0.0182	0.1614	CAMP,IL6
positive regulation of mesenchymal cell proliferation	0.0027	28	2	0.0182	0.1614	MYC,SOX9
cellular component movement	0.0072	76	3	0.0186	0.1614	PLAUR,ITGAL,ENPP2
T cell differentiation	0.0024	25	2	0.0147	0.1621	LCK,PTPRC
regulation of inflammatory response	0.0024	25	2	0.0147	0.1621	HCK,SELE
release of sequestered calcium ion into cytosol	0.0024	25	2	0.0147	0.1621	LCK,PTPRC
regulation of immune response	0.0195	205	5	0.0175	0.1622	ICAM1,ICAM4,ITGAL,IFITM1,IL4
positive regulation of protein phosphorylation	0.0068	72	3	0.0161	0.1627	IL1B,SOX9,BMP2
epithelial to mesenchymal transition	0.0026	27	2	0.017	0.1627	SOX9,BMP2
organ morphogenesis	0.007	74	3	0.0173	0.1627	CCL2,VDR,BMP2
MyD88-dependent toll-like receptor signaling pathway	0.0069	73	3	0.0167	0.1629	IRAK2,NFKBIA,CD14
toll-like receptor 3 signaling pathway	0.0068	71	3	0.0155	0.163	IRAK2,NFKBIA,CD14
growth	0.0025	26	2	0.0158	0.163	BCL2L1,BMP2
positive regulation of translation	0.0028	29	2	0.0194	0.1632	THBS1,IL6
cerebral cortex development	0.0028	29	2	0.0194	0.1632	COL3A1,NTRK2
inner ear development	0.0028	29	2	0.0194	0.1632	BDNF,BMP2
regulation of cellular component organization	0.0002	2	1	0.0145	0.1635	COL5A1
interleukin-1 beta production	0.0002	2	1	0.0145	0.1635	IL1B
leukotriene production involved in inflammatory response	0.0002	2	1	0.0145	0.1635	ALOX5AP
regulation of tumor necrosis factor production	0.0002	2	1	0.0145	0.1635	LTF
protein secretion by platelet	0.0002	2	1	0.0145	0.1635	PLEK
positive regulation of apoptotic cell clearance	0.0002	2	1	0.0145	0.1635	CCL2
positive regulation of homotypic cell-cell adhesion	0.0002	2	1	0.0145	0.1635	CCL5
negative regulation of biomineral tissue development	0.0002	2	1	0.0145	0.1635	SOX9
positive regulation of p38MAPK cascade	0.0002	2	1	0.0145	0.1635	BMP2
negative regulation of biosynthetic process	0.0002	2	1	0.0145	0.1635	GSTP1
morphogenesis of a branching epithelium	0.0002	2	1	0.0145	0.1635	SOX9
negative regulation of smooth muscle cell-matrix adhesion	0.0002	2	1	0.0145	0.1635	SERPINE1
male germ-line sex determination	0.0002	2	1	0.0145	0.1635	SOX9
ureter urothelium development	0.0002	2	1	0.0145	0.1635	SOX9
negative regulation of calcium-mediated signaling	0.0002	2	1	0.0145	0.1635	PLEK
brain-derived neurotrophic factor receptor signaling pathway	0.0002	2	1	0.0145	0.1635	NTRK2
positive regulation of cellular biosynthetic process	0.0002	2	1	0.0145	0.1635	CCL5
common myeloid progenitor cell proliferation	0.0002	2	1	0.0145	0.1635	GSTP1
positive regulation of hematopoietic stem cell migration	0.0002	2	1	0.0145	0.1635	PTPRC
negative regulation of monocyte chemotactic protein-1 production	0.0002	2	1	0.0145	0.1635	GSTP1
heart valve development	0.0002	2	1	0.0145	0.1635	SOX9
negative regulation of plasma membrane long-chain fatty acid transport	0.0002	2	1	0.0145	0.1635	THBS1
regulation of circadian sleep/wake cycle, non-REM sleep	0.0002	2	1	0.0145	0.1635	IL6
chronological cell aging	0.0002	2	1	0.0145	0.1635	SERPINE1
heart valve formation	0.0002	2	1	0.0145	0.1635	SOX9
engulfment of apoptotic cell	0.0002	2	1	0.0145	0.1635	THBS1
positive regulation of phosphatase activity	0.0002	2	1	0.0145	0.1635	BMP2
leukocyte adhesive activation	0.0002	2	1	0.0145	0.1635	SELPLG
cellular response to cold	0.0002	2	1	0.0145	0.1635	NFKBIA
hepatic immune response	0.0002	2	1	0.0145	0.1635	IL6
regulation of cytokine-mediated signaling pathway	0.0002	2	1	0.0145	0.1635	IRAK2
tooth mineralization	0.0002	2	1	0.0145	0.1635	COL1A1
killing by host of symbiont cells	0.0002	2	1	0.0145	0.1635	CAMP
negative regulation of glucose transport	0.0002	2	1	0.0145	0.1635	IL1B
positive regulation of actin filament bundle assembly	0.0002	2	1	0.0145	0.1635	PLEK
negative regulation of humoral immune response mediated by circulating immunoglobulin	0.0002	2	1	0.0145	0.1635	PTPN6
nucleotide-binding oligomerization domain containing 1 signaling pathway	0.0002	2	1	0.0145	0.1635	NFKBIA
negative regulation of collagen biosynthetic process	0.0002	2	1	0.0145	0.1635	IL6
vitamin D receptor signaling pathway	0.0002	2	1	0.0145	0.1635	VDR
response to cycloheximide	0.0002	2	1	0.0145	0.1635	BCL2L1
response to corticosteroid stimulus	0.0002	2	1	0.0145	0.1635	COL1A1
positive regulation of T cell mediated immunity	0.0002	2	1	0.0145	0.1635	IL1B
regulation of telomere maintenance	0.0002	2	1	0.0145	0.1635	MYC
positive regulation of sequestering of triglyceride	0.0002	2	1	0.0145	0.1635	LPL
T-helper 1 cell lineage commitment	0.0002	2	1	0.0145	0.1635	IL4
immunoglobulin biosynthetic process	0.0002	2	1	0.0145	0.1635	PTPRC
negative regulation of cardiac muscle cell differentiation	0.0002	2	1	0.0145	0.1635	BMP2
retinal rod cell differentiation	0.0002	2	1	0.0145	0.1635	SOX9
positive regulation of immune complex clearance by monocytes and macrophages	0.0002	2	1	0.0145	0.1635	CCL2
positive regulation of cell proliferation by VEGF-activated platelet derived growth factor receptor signaling pathway	0.0002	2	1	0.0145	0.1635	PDGFRA
phosphatidylcholine catabolic process	0.0002	2	1	0.0145	0.1635	ENPP2
intestinal epithelial structure maintenance	0.0002	2	1	0.0145	0.1635	SOX9
defense response to virus	0.0124	130	4	0.0155	0.1635	MX1,IFITM1,PTPRC,IL6
MyD88-independent toll-like receptor signaling pathway	0.0065	68	3	0.0139	0.1657	IRAK2,NFKBIA,CD14
T cell receptor signaling pathway	0.0074	78	3	0.0199	0.1702	LCK,NFKBIA,PTPRC
positive regulation of DNA replication	0.0029	31	2	0.022	0.1869	PDGFRA,IL6
epidermal growth factor receptor signaling pathway	0.0141	148	4	0.0236	0.1869	TGFA,LCK,PDGFRA,SOX9
negative regulation of T cell apoptotic process	0.0003	3	1	0.0217	0.1872	CCL5
BMP signaling pathway involved in heart induction	0.0003	3	1	0.0217	0.1872	BMP2
positive regulation of B cell activation	0.0003	3	1	0.0217	0.1872	IL6
embryonic heart tube anterior/posterior pattern specification	0.0003	3	1	0.0217	0.1872	BMP2
regulation of retinal cell programmed cell death	0.0003	3	1	0.0217	0.1872	BDNF
cellular process regulating host cell cycle in response to virus	0.0003	3	1	0.0217	0.1872	BCL2L1
chylomicron remodeling	0.0003	3	1	0.0217	0.1872	LPL
fever generation	0.0003	3	1	0.0217	0.1872	IL1B
adhesion to symbiont	0.0003	3	1	0.0217	0.1872	ICAM1
positive regulation of STAT protein import into nucleus	0.0003	3	1	0.0217	0.1872	IL6
response to low-density lipoprotein particle stimulus	0.0003	3	1	0.0217	0.1872	PPARG
cellular response to mercury ion	0.0003	3	1	0.0217	0.1872	IL4
tendon development	0.0003	3	1	0.0217	0.1872	COL5A1
positive regulation of transmission of nerve impulse	0.0003	3	1	0.0217	0.1872	IL6
mesenchymal cell proliferation involved in ureteric bud development	0.0003	3	1	0.0217	0.1872	BMP2
renal vesicle induction	0.0003	3	1	0.0217	0.1872	SOX9
negative regulation of chemokine biosynthetic process	0.0003	3	1	0.0217	0.1872	IL6
sequestering of triglyceride	0.0003	3	1	0.0217	0.1872	IL1B
cellular extravasation	0.0003	3	1	0.0217	0.1872	ITGAM
mammary gland branching involved in pregnancy	0.0003	3	1	0.0217	0.1872	VDR
B cell costimulation	0.0003	3	1	0.0217	0.1872	IL4
negative regulation of receptor biosynthetic process	0.0003	3	1	0.0217	0.1872	PPARG
positive regulation of vitamin D 24-hydroxylase activity	0.0003	3	1	0.0217	0.1872	VDR
negative regulation of monocyte differentiation	0.0003	3	1	0.0217	0.1872	MYC
peroxisome proliferator activated receptor signaling pathway	0.0003	3	1	0.0217	0.1872	PPARG
ureter morphogenesis	0.0003	3	1	0.0217	0.1872	SOX9
regulation of isotype switching	0.0003	3	1	0.0217	0.1872	IL4
negative regulation of glial cell apoptotic process	0.0003	3	1	0.0217	0.1872	CCL2
positive regulation of integrin activation	0.0003	3	1	0.0217	0.1872	PLEK
positive regulation of monocyte chemotactic protein-1 production	0.0003	3	1	0.0217	0.1872	IL1B
mesenchyme development	0.0003	3	1	0.0217	0.1872	BMP2
negative regulation of interferon-gamma-mediated signaling pathway	0.0003	3	1	0.0217	0.1872	PPARG
metanephric glomerular capillary formation	0.0003	3	1	0.0217	0.1872	PDGFRA
positive regulation of cell-cell adhesion mediated by integrin	0.0003	3	1	0.0217	0.1872	CCL5
bone mineralization involved in bone maturation	0.0003	3	1	0.0217	0.1872	BMP2
positive regulation of fatty acid oxidation	0.0003	3	1	0.0217	0.1872	PPARG
regulation of B cell differentiation	0.0003	3	1	0.0217	0.1872	PTPN6
positive regulation of mesenchymal stem cell differentiation	0.0003	3	1	0.0217	0.1872	SOX9
positive regulation of isotype switching to IgE isotypes	0.0003	3	1	0.0217	0.1872	IL4
neutrophil apoptotic process	0.0003	3	1	0.0217	0.1872	IL6
regulation of T cell activation	0.0003	3	1	0.0217	0.1872	CCL5
negative regulation of sequestering of triglyceride	0.0003	3	1	0.0217	0.1872	PPARG
negative regulation of Wnt receptor signaling pathway involved in heart development	0.0003	3	1	0.0217	0.1872	BMP2
regulation of epidermal cell differentiation	0.0003	3	1	0.0217	0.1872	MAFF
activation of phospholipase D activity	0.0003	3	1	0.0217	0.1872	CCL5
response to auditory stimulus	0.0003	3	1	0.0217	0.1872	NTRK2
regulation of metabolic process	0.0003	3	1	0.0217	0.1872	BDNF
heart valve morphogenesis	0.0003	3	1	0.0217	0.1872	SOX9
positive regulation of calcidiol 1-monooxygenase activity	0.0003	3	1	0.0217	0.1872	IL1B
regulation of short-term neuronal synaptic plasticity	0.0003	3	1	0.0217	0.1872	BDNF
monocyte aggregation	0.0003	3	1	0.0217	0.1872	IL1B
corticotropin hormone secreting cell differentiation	0.0003	3	1	0.0217	0.1872	BMP2
negative regulation of chronic inflammatory response	0.0003	3	1	0.0217	0.1872	IL4
positive regulation of interleukin-6 production	0.003	32	2	0.0233	0.1873	IL1B,IL6
regulation of cell adhesion	0.003	32	2	0.0233	0.1873	ICAM1,SOX9
positive regulation of interferon-gamma production	0.003	32	2	0.0233	0.1873	IL1B,IL12RB2
positive regulation of smooth muscle cell proliferation	0.0032	34	2	0.0261	0.1923	CCL5,IL6
response to hydrogen peroxide	0.0032	34	2	0.0261	0.1923	LCK,COL1A1
feeding behavior	0.0029	30	2	0.0207	0.1947	BDNF,NTRK2
cellular response to transforming growth factor beta stimulus	0.0029	30	2	0.0207	0.1947	COL1A1,SOX9
ovarian follicle development	0.0029	30	2	0.0207	0.1947	ICAM1,BCL2L1
cellular response to drug	0.0034	36	2	0.029	0.2073	IL1B,MYC
endocrine pancreas development	0.0034	36	2	0.029	0.2073	SOX9,IL6
astrocyte fate commitment	0.0004	4	1	0.0289	0.2082	SOX9
bone marrow development	0.0004	4	1	0.0289	0.2082	PTPRC
thyroid-stimulating hormone-secreting cell differentiation	0.0004	4	1	0.0289	0.2082	BMP2
negative regulation of macrophage apoptotic process	0.0004	4	1	0.0289	0.2082	CCL5
oxygen transport	0.0004	4	1	0.0289	0.2082	MYC
negative regulation of cell division	0.0004	4	1	0.0289	0.2082	MYC
positive regulation of fever generation	0.0004	4	1	0.0289	0.2082	IL1B
cell adhesion mediated by integrin	0.0004	4	1	0.0289	0.2082	ICAM1
long-chain fatty acid transport	0.0004	4	1	0.0289	0.2082	PPARG
regulation of proton transport	0.0004	4	1	0.0289	0.2082	IL4
hyaluronan biosynthetic process	0.0004	4	1	0.0289	0.2082	IL1B
telencephalon regionalization	0.0004	4	1	0.0289	0.2082	BMP2
negative regulation of nitric-oxide synthase biosynthetic process	0.0004	4	1	0.0289	0.2082	GSTP1
positive regulation of apoptotic process involved in mammary gland involution	0.0004	4	1	0.0289	0.2082	VDR
T-helper 2 cell differentiation	0.0004	4	1	0.0289	0.2082	IL4
type 2 immune response	0.0004	4	1	0.0289	0.2082	IL4
negative regulation of photoreceptor cell differentiation	0.0004	4	1	0.0289	0.2082	SOX9
positive regulation of tyrosine phosphorylation of STAT protein	0.0004	4	1	0.0289	0.2082	CCL5
response to gonadotropin stimulus	0.0004	4	1	0.0289	0.2082	ICAM1
negative regulation of aldosterone biosynthetic process	0.0004	4	1	0.0289	0.2082	BMP2
negative regulation of chemokine-mediated signaling pathway	0.0004	4	1	0.0289	0.2082	CCL5
negative regulation of cell adhesion mediated by integrin	0.0004	4	1	0.0289	0.2082	SERPINE1
negative regulation of cortisol biosynthetic process	0.0004	4	1	0.0289	0.2082	BMP2
regulation of NF-kappaB import into nucleus	0.0004	4	1	0.0289	0.2082	NFKBIA
positive regulation of heterotypic cell-cell adhesion	0.0004	4	1	0.0289	0.2082	IL1B
mast cell chemotaxis	0.0004	4	1	0.0289	0.2082	CCL11
cellular response to heparin	0.0004	4	1	0.0289	0.2082	SOX9
negative regulation of cell adhesion involved in substrate-bound cell migration	0.0004	4	1	0.0289	0.2082	PTPRC
response to type I interferon	0.0004	4	1	0.0289	0.2082	MX1
negative regulation of lipid metabolic process	0.0004	4	1	0.0289	0.2082	IL1B
positive regulation of cell proliferation involved in heart morphogenesis	0.0004	4	1	0.0289	0.2082	SOX9
positive regulation of transforming growth factor beta1 production	0.0004	4	1	0.0289	0.2082	THBS1
positive regulation of histone phosphorylation	0.0004	4	1	0.0289	0.2082	IL1B
negative regulation of T cell mediated cytotoxicity	0.0004	4	1	0.0289	0.2082	PTPRC
luteinization	0.0004	4	1	0.0289	0.2082	PDGFRA
positive regulation of interleukin-13 production	0.0004	4	1	0.0289	0.2082	IL4
metanephric nephron tubule formation	0.0004	4	1	0.0289	0.2082	SOX9
positive regulation of actin filament depolymerization	0.0004	4	1	0.0289	0.2082	PLEK
positive regulation of T cell receptor signaling pathway	0.0004	4	1	0.0289	0.2082	LCK
response to interleukin-4	0.0004	4	1	0.0289	0.2082	CCL11
neuron recognition	0.0004	4	1	0.0289	0.2082	BDNF
virion attachment, binding of host cell surface receptor	0.0004	4	1	0.0289	0.2082	ICAM1
axon target recognition	0.0004	4	1	0.0289	0.2082	BDNF
transcription initiation from RNA polymerase II promoter	0.0155	163	4	0.032	0.209	PPARG,SERPINE1,MYC,VDR
I-kappaB kinase/NF-kappaB cascade	0.0036	38	2	0.032	0.2095	IRAK2,CD14
ureteric bud development	0.0036	38	2	0.032	0.2095	SDC4,BDNF
B cell differentiation	0.0036	38	2	0.032	0.2095	IL4,CD79A
positive regulation of protein kinase activity	0.0036	38	2	0.032	0.2095	SDC4,PTPRC
positive regulation of ERK1 and ERK2 cascade	0.0076	80	3	0.0212	0.2126	PDGFRA,IL6,BMP2
positive regulation of fibroblast proliferation	0.0033	35	2	0.0275	0.2139	MYC,PDGFRA
organ regeneration	0.0033	35	2	0.0275	0.2139	PPARG,CCL2
arachidonic acid metabolic process	0.0037	39	2	0.0335	0.2167	PTGES,ALOX5AP
phosphatidylinositol metabolic process	0.0005	5	1	0.036	0.2235	PLEK
cellular zinc ion homeostasis	0.0005	5	1	0.036	0.2235	LCK
positive regulation of DNA biosynthetic process	0.0005	5	1	0.036	0.2235	MYC
lipoxin metabolic process	0.0005	5	1	0.036	0.2235	ALOX5AP
membrane to membrane docking	0.0005	5	1	0.036	0.2235	ICAM1
positive regulation of natural killer cell chemotaxis	0.0005	5	1	0.036	0.2235	CCL5
positive regulation of odontogenesis	0.0005	5	1	0.036	0.2235	BMP2
positive regulation of kidney development	0.0005	5	1	0.036	0.2235	SOX9
positive regulation of superoxide anion generation	0.0005	5	1	0.036	0.2235	GSTP1
corpus callosum development	0.0005	5	1	0.036	0.2235	EPHB3
mammary duct terminal end bud growth	0.0005	5	1	0.036	0.2235	CCL11
positive regulation of gamma-delta T cell differentiation	0.0005	5	1	0.036	0.2235	LCK
negative regulation of steroid biosynthetic process	0.0005	5	1	0.036	0.2235	BMP2
negative regulation of wound healing	0.0005	5	1	0.036	0.2235	SERPINE1
response to peptidoglycan	0.0005	5	1	0.036	0.2235	IL6
dendritic spine development	0.0005	5	1	0.036	0.2235	EPHB3
cytoplasmic sequestering of NF-kappaB	0.0005	5	1	0.036	0.2235	NFKBIA
astrocyte cell migration	0.0005	5	1	0.036	0.2235	CCL2
positive regulation of long-term neuronal synaptic plasticity	0.0005	5	1	0.036	0.2235	BDNF
nucleotide-binding oligomerization domain containing 2 signaling pathway	0.0005	5	1	0.036	0.2235	NFKBIA
positive regulation of platelet activation	0.0005	5	1	0.036	0.2235	PLEK
regulation of phagocytosis	0.0005	5	1	0.036	0.2235	HCK
cell activation	0.0005	5	1	0.036	0.2235	PDGFRA
retinal rod cell development	0.0005	5	1	0.036	0.2235	NTRK2
negative regulation of viral entry into host cell	0.0005	5	1	0.036	0.2235	IFITM1
negative regulation of cholesterol storage	0.0005	5	1	0.036	0.2235	PPARG
regulation of chemotaxis	0.0005	5	1	0.036	0.2235	PDGFRA
response to lipid	0.0005	5	1	0.036	0.2235	PPARG
negative regulation of necrotic cell death	0.0005	5	1	0.036	0.2235	GSTP1
response to hydroperoxide	0.0005	5	1	0.036	0.2235	CD38
positive regulation of T-helper 2 cell differentiation	0.0005	5	1	0.036	0.2235	IL6
negative regulation of striated muscle tissue development	0.0005	5	1	0.036	0.2235	BDNF
negative regulation of macrophage activation	0.0005	5	1	0.036	0.2235	IL4
positive regulation of phospholipase C activity	0.0005	5	1	0.036	0.2235	PDGFRA
positive regulation of lipid catabolic process	0.0005	5	1	0.036	0.2235	IL1B
cell migration	0.0095	100	3	0.0374	0.2246	EPHB3,THBS1,COL5A1
positive regulation of cell division	0.004	42	2	0.0383	0.2248	TGFA,IL1B
cell morphogenesis	0.004	42	2	0.0383	0.2248	VDR,GP1BA
cellular response to retinoic acid	0.004	42	2	0.0383	0.2248	COL1A1,SOX9
regulation of cell proliferation	0.0086	90	3	0.0287	0.2306	SERPINE1,NFKBIA,SOX9
leukocyte migration involved in inflammatory response	0.0006	6	1	0.043	0.2345	SELE
negative regulation of neuroblast proliferation	0.0006	6	1	0.043	0.2345	BDNF
prostate gland development	0.0006	6	1	0.043	0.2345	SOX9
positive regulation of T cell chemotaxis	0.0006	6	1	0.043	0.2345	CCL5
negative regulation of gluconeogenesis	0.0006	6	1	0.043	0.2345	IL6
regulation of protein kinase B signaling cascade	0.0006	6	1	0.043	0.2345	NTRK2
positive regulation of male gonad development	0.0006	6	1	0.043	0.2345	SOX9
maternal process involved in parturition	0.0006	6	1	0.043	0.2345	CCL2
positive regulation of response to DNA damage stimulus	0.0006	6	1	0.043	0.2345	MYC
cellular response to interleukin-6	0.0006	6	1	0.043	0.2345	SELPLG
regulation of odontogenesis of dentin-containing tooth	0.0006	6	1	0.043	0.2345	BMP2
positive regulation of toll-like receptor 4 signaling pathway	0.0006	6	1	0.043	0.2345	LTF
positive regulation of granulocyte macrophage colony-stimulating factor production	0.0006	6	1	0.043	0.2345	IL1B
response to interferon-beta	0.0006	6	1	0.043	0.2345	IFITM1
mesenchymal cell differentiation	0.0006	6	1	0.043	0.2345	BMP2
negative regulation of lipopolysaccharide-mediated signaling pathway	0.0006	6	1	0.043	0.2345	LTF
retina vasculature development in camera-type eye	0.0006	6	1	0.043	0.2345	PDGFRA
neutrophil mediated immunity	0.0006	6	1	0.043	0.2345	IL6
cardiac cell differentiation	0.0006	6	1	0.043	0.2345	BMP2
positive regulation of isotype switching to IgG isotypes	0.0006	6	1	0.043	0.2345	IL4
regulation of cell cycle process	0.0006	6	1	0.043	0.2345	SOX9
response to magnesium ion	0.0006	6	1	0.043	0.2345	THBS1
regulation of Cdc42 GTPase activity	0.0006	6	1	0.043	0.2345	EPHB3
positive regulation of activation of JAK2 kinase activity	0.0006	6	1	0.043	0.2345	CCL5
positive regulation of immunoglobulin secretion	0.0006	6	1	0.043	0.2345	IL6
negative regulation of interleukin-1 beta production	0.0006	6	1	0.043	0.2345	GSTP1
negative regulation of keratinocyte proliferation	0.0006	6	1	0.043	0.2345	VDR
positive regulation of MHC class II biosynthetic process	0.0006	6	1	0.043	0.2345	IL4
positive regulation of epithelial cell differentiation	0.0006	6	1	0.043	0.2345	SOX9
epithelial cell proliferation involved in salivary gland morphogenesis	0.0006	6	1	0.043	0.2345	IL6
lymphocyte chemotaxis	0.0006	6	1	0.043	0.2345	CCL2
stem cell development	0.0006	6	1	0.043	0.2345	PTPRC
cellular protein complex assembly	0.0006	6	1	0.043	0.2345	CCL5
positive regulation of prostaglandin secretion	0.0006	6	1	0.043	0.2345	IL1B
cell cycle arrest	0.0102	107	3	0.0442	0.2355	MYC,PPP1R15A,THBS1
in utero embryonic development	0.0167	176	4	0.0406	0.2361	PDGFRA,BCL2L1,MAFF,BMP2
cell fate commitment	0.0038	40	2	0.0351	0.2378	PPARG,BMP2
negative regulation of angiogenesis	0.0042	44	2	0.0417	0.245	CCL2,THBS1
dendritic cell differentiation	0.0007	7	1	0.05	0.247	IL4
notochord development	0.0007	7	1	0.05	0.247	SOX9
pericardium development	0.0007	7	1	0.05	0.247	BMP2
otic vesicle formation	0.0007	7	1	0.05	0.247	SOX9
positive regulation of stem cell proliferation	0.0007	7	1	0.05	0.247	PTPRC
positive regulation of oligodendrocyte differentiation	0.0007	7	1	0.05	0.247	PPARG
negative regulation of peptidyl-tyrosine phosphorylation	0.0007	7	1	0.05	0.247	PTPN6
positive regulation of cholesterol storage	0.0007	7	1	0.05	0.247	LPL
cellular response to lipoteichoic acid	0.0007	7	1	0.05	0.247	CD14
negative regulation of cytokine-mediated signaling pathway	0.0007	7	1	0.05	0.247	PTPRC
cellular response to nutrient levels	0.0007	7	1	0.05	0.247	ICAM1
blood vessel maturation	0.0007	7	1	0.05	0.247	MMP2
positive regulation of leukocyte migration	0.0007	7	1	0.05	0.247	SELE
very-low-density lipoprotein particle remodeling	0.0007	7	1	0.05	0.247	LPL
positive regulation of interleukin-6 biosynthetic process	0.0007	7	1	0.05	0.247	IL1B
positive regulation of epidermal growth factor-activated receptor activity	0.0007	7	1	0.05	0.247	TGFA
long term synaptic depression	0.0007	7	1	0.05	0.247	CD38
interleukin-6-mediated signaling pathway	0.0007	7	1	0.05	0.247	IL6
regulation of blood coagulation	0.0007	7	1	0.05	0.247	GP1BA
regulation of dendrite development	0.0007	7	1	0.05	0.247	NTRK2
Sertoli cell differentiation	0.0007	7	1	0.05	0.247	SOX9
negative regulation of insulin-like growth factor receptor signaling pathway	0.0007	7	1	0.05	0.247	BMP2
Sertoli cell development	0.0007	7	1	0.05	0.247	SOX9
positive regulation of endothelial cell apoptotic process	0.0007	7	1	0.05	0.247	THBS1
negative regulation of telomerase activity	0.0007	7	1	0.05	0.247	PPARG
regulation of stress-activated MAPK cascade	0.0007	7	1	0.05	0.247	GSTP1
positive regulation of osteoblast proliferation	0.0007	7	1	0.05	0.247	BMP2
negative regulation of tumor necrosis factor-mediated signaling pathway	0.0007	7	1	0.05	0.247	GSTP1
attachment of GPI anchor to protein	0.0007	7	1	0.05	0.247	PLAUR
osteoblast differentiation	0.0047	49	2	0.0505	0.247	COL1A1,BMP2

## Sheet: Feuil3
PTHLH	IL6	0.958
UBA52	RPS20	0.993
DNMT3B	AHCY	0.932
RPS13	EIF5	0.916
RPL39	RPS20	0.826
RPL22L1	RPL6	0.758
CKAP2L	CCNB2	0.787
RPL10A	RPS5	0.949
CCNA2	KIF11	0.974
NCAPH	RAD51AP1	0.844
RPL37A	RPL8	0.992
NEK2	PLK1	0.980
RPS16	RPS20	0.999
TTK	RAD51AP1	0.890
RPL9	RPL14	0.948
RPL13	RPS27A	0.884
RPN2	SEC61B	0.925
RHOQ	ECT2	0.916
HMMR	NEK2	0.898
RPLP1	RPN2	0.907
ACTN2	LDB3	0.983
CDKN3	AURKB	0.848
RPL14	RPS7	0.916
RPL5	RPL15	0.992
CKAP2	RAD51AP1	0.812
RPL12	RPS19	0.988
RPLP0	EIF5	0.905
RPL35A	RPL22L1	0.711
PTPN6	CD79A	0.969
RPS2	RPLP2	0.720
UHRF1	RACGAP1	0.758
BDNF	DDR1	0.810
CENPF	NUP43	0.928
PBK	MCM5	0.805
PLK1	MCM5	0.840
NEK2	RACGAP1	0.878
SEC61G	SSR4	0.959
RPL38	RPL15	0.983
RPL37A	RPL31	0.986
KIF23	GINS2	0.788
RPL13	RPS20	0.940
RPS19	RPS5	0.996
AURKA	KIF22	0.838
RPS8	RPS25	0.951
SSR4	RPS9	0.914
RPS3	SEC61B	0.903
GOT1	ADSSL1	0.906
RPL37A	RPL36A	0.793
ASF1B	RAD51AP1	0.778
CCNB2	OIP5	0.783
CCK	CALCA	0.750
RPL10A	RPL36AL	0.807
RPL37A	RPL30	0.991
RPL23	RPS6	0.996
MYOCD	TAGLN	0.994
FLNC	ITGB7	0.817
CDKN3	RAD51	0.790
FMOD	COL1A1	0.726
SEMA4D	MET	0.933
NEK2	CENPF	0.944
RPL36A	RPL31	0.858
MYLPF	MYL1	0.947
CD53	CORO1A	0.764
ENTPD2	RRM2	0.899
RPL36A	RPL19	0.852
RPLP1	RPL18A	0.988
RPL13	RPS13	0.962
RPL23	TPT1	0.834
NUSAP1	NCAPH	0.926
RPS15A	RPL8	0.988
RGS16	GNAI1	0.959
TYROBP	GMFG	0.822
MYL4	TNNT3	0.940
CENPH	TTK	0.786
EEF1D	EEF1B2	0.969
CEBPB	ESR1	0.998
RPL35A	RPS13	0.995
RPL13	RPL27	0.889
EEF1A1	RPL6	0.723
PTPN6	ITGB2	0.770
C4B	C1QA	0.820
RPL17	RPL32	0.850
RPL13A	RPL9	0.898
RPL37A	RPS5	0.978
STX11	STXBP2	0.981
BMP2	MET	0.824
RPS26	RPS3	0.825
ARHGAP11A	TTK	0.780
CKAP2L	ECT2	0.717
RPL7A	RPL12	0.993
RPS17	SEC61G	0.902
UHRF1	PLK1	0.708
RPL22	EEF1B2	0.830
RPL6	RPS20	0.991
CDC26	NEK2	0.998
RPS6	RPS27L	0.866
KIF11	TRIP13	0.952
TK1	RAD51AP1	0.782
COL3A1	DCN	0.910
TRIP13	KIF22	0.711
NUP43	BIRC5	0.909
RRM2	AURKA	0.901
COL3A1	COL6A2	0.977
KIF20A	AURKA	0.916
PLK4	KIF23	0.912
TPX2	MCM5	0.808
PTHLH	GLI2	0.859
CCNB2	RAD51	0.833
CD163	CSF1R	0.842
RPL10	RPLP0	0.713
CDCA8	OIP5	0.887
RPLP0	RPS15	0.993
RPL17	RPS9	0.896
EGFR	DCN	0.978
PPL	KRT8	0.796
RPS9	RPS15	0.997
CCNB2	PLK4	0.818
APOLD1	HGF	0.800
TPT1	RPS14	0.788
RPS29	RPS13	0.998
RPL22	RPS5	0.975
CCNB2	ASF1B	0.823
RPL14	RPS21	0.787
RPL9	RPS11	0.921
HCK	NCF2	0.726
INADL	CLDN7	0.828
UBA52	SEC61G	0.935
RPL7A	EIF5	0.907
CNTF	IL6	0.962
RPS25	RPS13	0.985
SELPLG	ITGB2	0.974
RPS11	RPL36	0.783
SEC61B	RPS19	0.917
BUB1B	CENPE	0.999
RPL5	RPS2	0.831
ESPL1	CDCA3	0.805
RPL37A	RPN2	0.908
TNNC2	TNNT1	0.969
SELE	ICAM1	0.978
RPS28	RPL18	0.971
KIF2C	DTL	0.832
ETF1	RPS10	0.925
STEAP3	TFRC	0.932
RPL13A	RPL18	0.880
RPL35A	RPS10	0.993
ATP2A1	TMEM38A	0.715
RPN2	RPL18	0.908
RPS17	RPL38	0.992
RPL28	RPS7	0.978
AURKB	PLK1	0.985
KIF11	KIF22	0.800
DES	S100B	0.706
SRP72	RPL18	0.899
RPS17	RPL30	0.994
UBA52	RPS9	0.991
RPS25	RPS5	0.933
CSN2	TNC	0.809
WEE1	PLK1	0.977
RAC2	ARHGAP4	0.938
POLE	NME3	0.926
PLD1	PLA2G12A	0.899
RPS29	SRP72	0.899
RPS18	RPL12	0.712
MYBPC1	MYBPC2	0.911
DTL	RAD51AP1	0.866
ITIH3	GLI1	0.804
RPL15	RPL30	0.992
DTL	FAM64A	0.713
MAOB	ALDH1A3	0.900
CEL	LTF	0.724
SPP1	HOXD9	0.803
RPS24	RPL36AL	0.871
RPL17	RPS5	0.905
RPL23	RPS15	0.991
CDKN1A	VDR	0.767
CYP2E1	ALDH3B1	0.900
TACC3	SMC2	0.731
MYBPC1	MYL1	0.961
RPS28	RPS7	0.980
ATF3	PPP1R15A	0.870
RPL28	RPLP1	0.978
POLR2K	NME3	0.900
RPS27L	RPS19	0.843
FAS	MET	0.720
RPL23A	RPS15	0.777
TNNT1	TNNC1	0.992
RPL27	RPN2	0.900
UBA52	MCM5	0.912
RPL15	RPL37	0.980
AGT	IL6	0.896
CKS2	KIF23	0.789
CENPF	NUP37	0.961
ACTN2	TNNT1	0.952
SPRY2	SDC2	0.917
RPL3	RPS3	0.996
SRP72	SSR4	0.900
RPS24	EEF1B2	0.834
RPL23	RPL10A	0.944
CDKN3	TTK	0.912
ETF1	RPS23	0.912
RPS14	RPL13	0.931
BUB1B	CENPH	0.984
ITGA11	ITGB7	0.829
PRC1	MKI67	0.910
COL5A1	COL7A1	0.903
KIF20A	BIRC5	0.992
RPL28	RPL18A	0.993
ITGAM	TYROBP	0.748
NEK2	FAM64A	0.710
ACTN2	CKMT2	0.731
MYC	LGALS1	0.922
RPS26	RPS20	0.810
RPL17	RPS27A	0.796
FOXM1	CCNA2	0.895
RPL28	RPS3	0.985
RPL17	RPL3	0.833
RPS27	RPL18	0.762
TGFBI	HGF	0.926
RPL13A	RPL4	0.822
FOXM1	ANLN	0.716
MYO1F	MYL6B	0.732
UBE2C	BUB1B	0.996
LCN2	MMP2	0.733
NOG	SOX9	0.896
RACGAP1	MCM5	0.750
TYROBP	FGL2	0.774
CDCA8	TRIP13	0.922
RPL14	RPS13	0.952
IL6	CCL2	0.976
RPL21	RPL18	0.807
ALOX5AP	PLEK	0.728
PRC1	CDCA8	0.966
RPL9	RPL19	0.983
RPS18	RPS20	0.871
CCNA2	CENPE	0.950
RPS28	RPS12	0.794
RPL36A	UBA52	0.797
COL6A1	COL9A1	0.908
COL23A1	COL1A1	0.903
PLK1	NCAPH	0.842
RPL31	RPS27	0.815
RPL34	RPL6	0.992
RPL23	RPL19	0.977
RPL28	RPL35A	0.981
LCK	ESR1	0.717
RPL34	RPN2	0.899
RPL31	RPS25	0.875
SMC2	RAD51AP1	0.912
RPS21	RPS15A	0.990
AURKB	TK1	0.879
RPS7	RPS11	0.889
CENPH	KIF23	0.742
KIF20A	CDKN3	0.931
GLDC	SHMT1	0.998
RPS7	RPS15A	0.994
RPL7	RPL18	0.815
FAU	RPL27	0.986
BIRC5	RAD51AP1	0.813
IFI30	IRF8	0.923
EEF1D	RPS14	0.818
ZWILCH	CCNB1	0.816
KIF11	NUSAP1	0.977
PRC1	AURKA	0.974
RPS23	RPL37	0.990
RPS29	RPS27	0.970
RPL13	RPL37	0.913
RPL28	SSR4	0.909
RPL14	RPL30	0.916
CCK	PTK7	0.851
ZWILCH	NCAPH	0.814
UBE2C	ESPL1	0.800
CD163	CD14	0.761
TNNC2	ATP2A1	0.844
RPL3	RPS12	0.869
TPT1	RPL9	0.905
RPS3	EIF5	0.920
RPS24	RPL10A	0.918
C1QB	LAPTM5	0.738
MYOZ1	TCAP	0.891
RPS23	RPL18	0.984
RPL35A	RPL18	0.993
RPS24	RPS9	0.992
RPS29	RPS19	0.995
PRC1	CCNB1	0.970
RPL5	RPS20	0.990
RPL39	RPL12	0.846
RPS13	RPL18	0.998
DOCK4	RPL4	0.755
BUB1B	CDCA3	0.898
UBA52	RPL23	0.988
RPL32	RPS21	0.851
RPS29	RPL27	0.995
CDCA8	CDC7	0.700
NEK2	GINS2	0.730
COL23A1	COL12A1	0.903
RPS2	RPS11	0.752
RPS7	RPL15	0.985
RPS9	SEC61B	0.900
EFEMP1	TIMP3	0.956
PIGR	IL4	0.838
INADL	CLDN1	0.961
RPL5	RPSA	0.746
RPS2	RPL18A	0.770
EPHB3	SOX9	0.842
CKS2	CDCA8	0.865
RPL36A	RPS29	0.765
TPT1	RPS25	0.859
RPS27	RPS20	0.968
EEF1A1	RPS14	0.744
RPS29	RPS9	0.999
RELN	ITGB7	0.842
TTK	MCM5	0.750
RPL38	RPS15	0.985
RPSA	RPL9	0.776
CXCL1	CCL2	0.858
RPL9	RPS7	0.998
KIF23	AURKA	0.947
BIRC5	TTK	0.919
TNNC2	MYLPF	0.856
GSTK1	CYP2E1	0.899
RPS27	RPS17	0.923
RPS15A	FAU	0.972
CYP1B1	GSTM5	0.907
CDCA3	MCM5	0.817
AURKA	NME1	0.730
RPL13	RPS23	0.862
TOP2A	CENPE	0.875
SLC2A1	MYC	0.905
RPS27L	RPL8	0.715
KIF20A	NEK2	0.907
NEK2	CCNB1	0.934
NEK2	ANLN	0.862
BCL2L1	TIMP1	0.821
STEAP3	TPT1	0.982
CDH1	HGF	0.927
RPS27	RPS13	0.946
SAT1	MAOB	0.899
MET	SLC39A14	0.805
KIF23	CDC7	0.769
TOP2A	CKAP2L	0.846
UBA52	RPS16	0.992
TK1	BUB1B	0.772
PBK	BUB1B	0.934
CENPE	TRIP13	0.774
RPS11	MRPS7	0.730
ACSS2	ACACA	0.936
RPL13A	RPS17	0.768
LDB3	TNNC1	0.713
RPS27L	RPL13	0.751
ACTN2	F13A1	0.899
RPL36A	RPS25	0.785
RPLP1	RPL18	0.982
CDKN1A	HGF	0.867
RPL28	RPS21	0.985
CKAP2L	RAD51AP1	0.840
C1QA	CSF1R	0.908
KIF2C	CCNA2	0.918
INADL	TJP3	0.955
RPS2	RPL7	0.764
RPL36A	RPS6	0.817
RPS29	RPL30	0.994
RPL36A	RPL35A	0.829
EGFR	KRT5	0.780
UBE2C	MCM5	0.759
CCNB2	CCNB1	0.998
RPS14	RPN2	0.899
RPL30	FAU	0.992
RPL37A	RPL34	0.984
RRM2	HELLS	0.825
NNMT	MMP2	0.806
CKS2	ZWILCH	0.734
SEC61B	RPS5	0.914
RPL7A	RPL3	0.995
RPLP0	EEF1A1	0.825
PTPN6	SIRPA	0.960
ZWILCH	CCNA2	0.853
ACTN2	CSRP3	0.741
CD2	CXCL9	0.721
PLK1	MYBL2	0.749
CDKN3	RRM2	0.943
RPL39	RPL8	0.859
RPL12	RPL22	0.961
MKI67	KIF22	0.759
RPL10	RPL38	0.729
CLDN3	CLDN19	0.807
SAT1	ODC1	0.973
LCK	CD69	0.932
MRPS7	RPS15	0.878
TPT1	RPS5	0.709
RPL22	RPLP1	0.949
KIF11	CCNB1	0.981
UBA52	RPS27	0.843
ARHGAP11A	ZWILCH	0.729
PRC1	PBK	0.948
RPL37	RPS5	0.984
RPS28	RPL6	0.937
RACGAP1	CKAP2L	0.768
CDH11	DCN	0.709
PBK	ECT2	0.902
GSTK1	MGST3	0.929
CXCL9	CCL5	0.986
KIF20A	NCAPH	0.853
CLDN22	CLDN1	0.808
CDKN1A	GADD45B	0.792
RPLP2	RPS15A	0.970
CENPH	PLK4	0.712
UBA52	ETF1	0.903
RPL37A	RPL18	0.989
RPL35A	SEC61G	0.902
BUB1B	ASF1B	0.857
RPL13A	RPS10	0.762
LPL	LIPG	0.904
PLD1	IL1B	0.826
TOP2A	PLK4	0.864
UBA52	RPL18	0.990
RPS15A	RPS16	0.988
RPLP0	RPS5	0.996
RPS25	RPS20	0.972
RPS21	RPS25	0.962
RPS24	RPS29	0.994
COL1A2	HGF	0.838
MYL3	MYL2	0.977
RPS21	RPS16	0.997
TPT1	RPS7	0.740
PTPN6	LCK	0.998
AURKB	PBK	0.867
CDKN1A	DCN	0.848
CKAP2L	SMC2	0.718
MAOB	HNMT	0.924
COL5A1	COL14A1	0.938
S100A4	CDH1	0.906
HTR2B	F2RL3	0.908
GSTP1	GSTM5	0.906
RPL7A	FAU	0.951
RPL12	ETF1	0.900
DTL	RACGAP1	0.835
GSTK1	MGST1	0.927
COL6A1	SDC2	0.800
KIF20A	HELLS	0.752
CDH11	COL1A1	0.745
C1QB	CD53	0.700
RPL9	RPLP0	0.997
COL5A2	COL6A1	0.925
RPL22	RPS13	0.984
RPL10A	RPL18	0.890
MET	RND1	0.908
HMMR	MKI67	0.847
RPS6	RPS20	0.997
CNTF	CNTFR	0.999
RPL12	EEF1B2	0.810
ETF1	RPS9	0.910
RPL4	RPS23	0.994
RPSA	RPS25	0.708
FOXM1	RRM2	0.723
TPM2	MYL1	0.933
RPS29	RPS14	0.998
RPL38	RPL26	0.933
RPS9	RPS3	0.998
RPL37	RPS16	0.969
SELE	ANGPT1	0.877
CLDN7	OCLN	0.932
RPL35A	RPL39	0.876
RPS24	RPS5	0.992
CCK	HTR2B	0.899
ETF1	EIF5	0.714
RPL37A	ETF1	0.901
RACGAP1	KIF11	0.946
NR4A2	NR4A1	0.960
RPSA	RPS23	0.815
RPL38	RPN2	0.899
RPS4X	RPS27A	0.884
RPL32	RPL37	0.917
RPL37A	TPT1	0.753
RPS13	RPL18A	0.995
SDC4	COMP	0.800
RPL30	RPS25	0.952
DTL	NCAPH	0.850
UBA52	RPL34	0.989
RPL38	RPL8	0.997
RPS6	EIF4EBP1	0.839
RPL12	RPS2	0.796
RPS4X	RPS27	0.743
RPS17	RPS25	0.945
MKI67	ASF1B	0.729
RPL7	EEF1B2	0.808
FAU	SEC61B	0.923
KIF20A	CKS2	0.789
RRM2	PLK1	0.899
RPL30	RPL8	0.997
RPL3	RPS19	0.977
RPL39	RPL36	0.804
CKS2	UBE2C	0.875
P2RY1	F2RL1	0.901
PLD1	SPHK1	0.845
SELE	IL1B	0.925
ITGB2	MMP2	0.911
SYT11	PARK2	0.722
NNMT	AHCY	0.907
RPL39	RPLP0	0.721
RPL34	RPL7A	0.970
ENSG00000239562	GPX3	0.908
SDC2	TGFBR3	0.723
RPS23	EIF5	0.909
TPT1	RPL4	0.716
FHL2	STXBP2	0.778
CCK	GHRL	0.967
DES	MYBPC2	0.934
RPL28	RPL21	0.947
PTHLH	CALCA	0.992
STAT5A	PPARG	0.845
PRC1	PLK4	0.829
RPL37A	SSR4	0.901
RPL10A	RPS15A	0.886
RPL37A	RPL14	0.784
RPL36AL	RPL18	0.784
STAT5A	ESR1	0.906
CCNB2	HELLS	0.734
RPL37A	EIF5	0.900
UHRF1	TACC3	0.738
OMD	OGN	0.968
OIP5	TRIP6	0.887
NEK2	CDKN3	0.897
RPS28	RPL15	0.940
MKI67	DTL	0.801
COL6A2	COL14A1	0.901
UBA52	RPL4	0.990
UBA52	RPL7	0.722
RPS19	RPL18	0.991
RPL32	RPL30	0.964
CLINT1	AP1M2	0.906
NEK2	NCAPH	0.815
HMMR	TTK	0.943
RPL31	SEC61B	0.930
KIF23	MCM5	0.850
CD52	CD53	0.735
CKAP2	CKAP2L	0.759
FAU	RPS16	0.995
RPL36AL	RPS25	0.869
IL1B	MMP2	0.962
KIF23	ECT2	0.999
NEK2	KIF11	0.943
RPL34	RPL13A	0.714
HELLS	TRIP13	0.825
RPS4X	RPS2	0.723
RPL4	RPL8	0.997
CKAP2L	BIRC5	0.813
RPS10	RPL18A	0.976
RPL13A	RPL26	0.768
GSTP1	ALDH3B1	0.903
LMNB1	KIF11	0.718
RPL32	RPS5	0.915
CCNA2	RAD51AP1	0.920
FAU	RPL18	0.980
RPL39	RPL36AL	0.751
TACC3	NCAPH	0.740
IL6	CSF3	0.804
HMMR	TRIP13	0.809
GLI2	GLI1	0.914
MYBPC2	TNNT3	0.953
RPS17	RPS21	0.994
COL1A2	ADAMTS2	0.768
RPL22	RPL30	0.995
RPL9	RPS13	0.998
SPP1	CTGF	0.859
RPL35A	RPS3	0.992
CD163	C1QB	0.871
RPS21	SSR4	0.919
SGOL2	CDCA8	0.993
ALDH1A3	GSTM5	0.906
RPL32	RPL10	0.717
KIF2C	RACGAP1	0.857
RPS21	RPL19	0.939
RPSA	RPS16	0.840
RPL8	RPS15	0.997
CSF2RA	SOCS1	0.800
PLK4	NUSAP1	0.905
SRP72	RPS21	0.899
EEF1D	EEF1A1	0.953
RPL27	RPL18	0.989
ARHGAP11A	ECT2	0.829
NUSAP1	CDCA3	0.957
CKAP2L	CENPE	0.826
RPS17	RPLP0	0.990
TPX2	PLK4	0.854
DAPK1	CCNA2	0.813
SERPING1	TGFB3	0.919
RPS16	RPL18A	0.995
RPS29	RPSA	0.814
TPM2	TAGLN	0.770
ITGB2	PLEK	0.825
UHRF1	ASF1B	0.786
RPL26	RPS12	0.817
COL14A1	COL1A2	0.920
ACTN2	ACTC1	0.823
SH3GL3	MET	0.908
MYOCD	MYL2	0.851
TACC3	TPX2	0.940
RPS4X	RPL8	0.881
RPL7A	RPS15	0.985
DTL	TK1	0.770
SDC4	THBS4	0.807
ERBB3	SOX9	0.817
TPX2	ECT2	0.884
RPS4X	RPS12	0.819
ACSL4	ELOVL6	0.903
RPL19	RPL6	0.910
RPL17	RPL27	0.827
RPL14	RPS27A	0.790
PLAUR	HOXD10	0.817
RPS17	RPL36	0.979
RPS21	RPS13	0.997
PRSS8	CDH1	0.879
IL6	SERPINE1	0.952
FBLN1	ADAMTS1	0.842
RPS15A	SEC61B	0.907
RPL3	SEC61B	0.902
FTH1	IL1B	0.865
GSTM4	ALDH3B1	0.899
RPS28	SSR4	0.899
RPSA	RPS3	0.858
SEC61G	RPS16	0.906
PBK	RAD51	0.873
RPS7	RPL4	0.995
RPS4X	RPS3	0.920
MYBPC1	TNNI2	0.937
CCL11	IL4	0.888
IGSF8	CD9	0.884
RPL13A	RPS19	0.720
TGFBI	DCN	0.950
CYR61	ITGAM	0.899
RPS14	RPS5	0.997
RPL36AL	RPS15	0.828
FOXM1	GAS1	0.904
RPS6	RPLP0	0.992
RPS29	RPN2	0.899
RPL36AL	RPLP2	0.739
RPL7	RPL18A	0.710
TOP2A	CCNB1	0.977
RPL7A	RPL18A	0.990
KIF11	RAD51AP1	0.896
DDR1	PLK4	0.842
CKAP2	CCNB2	0.745
RPL34	RPL19	0.884
GSTP1	ADH4	0.914
COL14A1	COMP	0.752
RPS26	RPS17	0.843
CD2	PTPRC	0.949
RPS4X	RPL18A	0.877
DTL	TACC3	0.734
RPL34	RPS15	0.981
RPLP1	RPL13	0.904
RPS24	RPL8	0.991
RPS10	RPLP0	0.986
DTL	ASF1B	0.807
RPL13A	RPLP0	0.880
RPS27L	RPL18A	0.734
RPS6	RPS14	0.997
RPLP0	RPL38	0.994
TACC3	CDCA8	0.869
TOP2A	TTK	0.927
RPL30	EEF1B2	0.869
BMP2	NOG	0.999
C1QA	CD14	0.768
PLK4	KIF11	0.943
CKS2	AURKA	0.855
ICAM4	ITGB2	0.973
RPL23	RPLP2	0.991
CENPF	CDCA3	0.895
RPL5	RPS15A	0.985
RPL10A	RPLP1	0.929
RPS21	RPL36	0.992
CDKN3	CCNB2	0.947
RPL37A	RPL7	0.719
UHRF1	FIGNL1	0.776
RPL27	RPS20	0.993
RPL3	RPLP2	0.987
PLK1	CENPH	0.956
RPS27	RPL38	0.919
SSR4	RPS14	0.905
MUC15	MUC1	0.970
HCFC1	ASF1B	0.929
RPL30	RPS3	0.993
RPS14	RPL15	0.989
PLK4	RAD51AP1	0.833
RPL27	RPS12	0.793
C1QA	CTSS	0.820
FAU	RPS25	0.917
UBA52	RPL22L1	0.721
RAD51AP1	TRIP13	0.817
RPL31	RPS23	0.993
TOP2A	SGOL2	0.749
RPLP1	RPS7	0.980
LCK	SOCS3	0.924
CCNB1	OIP5	0.908
ERRFI1	EGFR	0.999
RPL27	RPS13	0.995
RPL3	RPL26	0.899
PDHA1	PDK1	0.853
RPL37A	RPL15	0.981
TIMP1	NME1	0.811
RPS25	RPL6	0.866
CDCA8	KIF23	0.992
TACC3	KIF23	0.836
KLF6	KLF4	0.710
RPS14	RPS25	0.958
ETF1	RPL15	0.911
FLOT1	ACOT7	0.899
CCNB1	KIF22	0.755
PDGFC	PDGFRA	0.997
IGSF6	TYROBP	0.921
RPL32	RPS27A	0.858
RPL17	RPL5	0.957
ACTA1	HBEGF	0.820
RPL27	RPL36	0.981
CKAP2	AURKA	0.787
RRM2	KIF23	0.933
LAMB3	ITGB7	0.800
GATM	ALDH9A1	0.900
ACSL3	LIPG	0.800
CKAP2L	NCAPH	0.803
THBS2	THBS4	0.904
MRPS7	RPS19	0.729
RPL22	RPL18	0.980
ZWILCH	PLK4	0.781
SMC2	CDC7	0.743
CEL	DGAT1	0.903
RPL22	RPS16	0.972
RPL32	RPL12	0.935
ARHGAP11A	NUSAP1	0.844
TIMP2	MMP2	0.999
MYC	CCNB1	0.988
MKI67	UBE2C	0.896
TACC3	PLK1	0.882
FOXM1	CDKN3	0.708
RPLP1	RPS21	0.988
AK5	NME3	0.899
RPL35A	RPS26	0.866
PRKAA2	BAIAP2L1	0.760
RPS2	RPS21	0.801
HMMR	TK1	0.774
RPL36A	RPL34	0.783
COL16A1	COL5A1	0.960
RPLP0	RPS3	0.998
RPL32	RPS8	0.893
PLK1	CCNB1	0.999
CCK	F2RL1	0.915
RPS6	RPL3	0.993
RPL37A	RPS20	0.994
GPX3	MGST3	0.904
RPL7A	RPL9	0.996
RRM2	ASF1B	0.917
RPLP2	RPL13	0.954
MMP2	CD9	0.835
CXCL9	CCL2	0.758
RPLP1	RPLP2	0.999
SH3GL3	EGFR	0.834
SEC61G	RPL27	0.959
ETF1	RPL4	0.914
PELI3	IL1R1	0.931
RPLP0	RPL8	0.997
RPL36A	RPS14	0.873
PRC1	CCNB2	0.958
RPS9	EIF5	0.908
MRPS7	RPL18A	0.706
PBK	KIF22	0.786
TGFBI	ITGB2	0.929
RPS27	RPS19	0.920
RPL36	RPS12	0.774
TOP2A	TK1	0.862
RPL37A	RPL37	0.987
RPS27L	RPS12	0.772
RPL35A	RPL7A	0.995
RPS17	RPS27A	0.940
ANLN	HELLS	0.784
RPL23A	RPL38	0.836
BTG2	CCNB1	0.854
LCK	NFKBIA	0.987
NFATC2	MAP3K8	0.899
RPL36AL	FAU	0.718
RACGAP1	BUB1B	0.911
RPL34	RPL36AL	0.761
CKAP2L	CDCA3	0.864
RPS29	RPS23	0.998
RPL34	RPS23	0.987
CCK	OXTR	0.937
RPS11	RPL27	0.796
ITGA11	TNC	0.805
RPL15	RPL18A	0.989
ITGA11	COMP	0.814
RPLP2	RPL6	0.990
COL1A1	DCN	0.930
RPL12	SEC61B	0.904
RPL35A	RPS17	0.998
IL1B	LGALS3	0.829
CSF1R	CD68	0.769
GSTM4	CYP2E1	0.908
CCNB2	KIF23	0.963
LAPTM5	RAC2	0.809
RPL35A	RPS6	0.994
HCK	ITGB2	0.963
RPLP1	SEC61G	0.899
TPT1	MCL1	0.936
RPL13A	RPS13	0.825
CDKN3	CCNB1	0.962
RPS4X	RPS19	0.844
EEF1B2	EEF1A2	0.823
NEK2	CCNB2	0.907
RACGAP1	BIRC5	0.993
RPL15	RPS3	0.992
RPL36AL	RPL8	0.808
RPS27	RPS11	0.935
SDC4	COL1A2	0.810
RPL39	RPS16	0.788
TGIF2	SERPINE1	0.899
MX1	CAMP	0.813
PTPRC	CD79A	0.985
RRM2	ESPL1	0.702
SMC2	MCM5	0.749
C1QA	SERPING1	0.943
SDC4	COL6A2	0.800
RPS9	RPS25	0.912
ASF1B	AURKA	0.776
RPL14	RPS23	0.874
RPS29	RPS15	0.998
CDKN3	NUSAP1	0.911
GPX3	GSTA4	0.929
CXCL2	IL1B	0.735
NOG	NCAM1	0.896
CDKN3	ANLN	0.860
SOX10	EGR2	0.948
ITGB2	RAC2	0.815
HMMR	ZWILCH	0.831
CD63	TIMP1	0.947
RPS16	RPN2	0.902
MKI67	PLK1	0.841
RPL37A	RPS21	0.990
RPL23	RPL10	0.860
RPS29	RPL36AL	0.835
SEC61G	RPL18A	0.916
RPL7	RPS14	0.929
IL1B	IL4	0.927
RPS21	RPN2	0.903
BUB1B	CDC7	0.726
ZBTB16	HBEGF	0.974
RPL12	RPL6	0.992
RPL13A	RPS25	0.816
RRM2	GINS2	0.843
RPS26	RPL30	0.721
MYC	CSF3	0.847
RPS4X	RPL7	0.722
PDHA1	ITGB1BP2	0.701
RPS26	RPS25	0.746
CKAP2	BUB1B	0.855
RPL3	RPL38	0.993
KIF20A	PLK4	0.833
BUB1B	KIF23	0.950
GADD45B	PPP1R15A	0.709
KIF2C	PBK	0.884
RPL27	RPS19	0.991
CEL	ACSL3	0.800
CENPE	ECT2	0.871
IFITM1	MX1	0.974
TNNC2	MYL4	0.941
RPL27	RPS15	0.988
RPS28	RPS15	0.993
RPS3	RPS13	0.999
ACTA1	IL6	0.845
MKI67	FAM64A	0.757
RPL12	RPL36	0.990
RACGAP1	TTK	0.909
ARHGAP11A	RAD51	0.767
RRM2	TK1	0.957
S100A6	LMNA	0.859
BDNF	IL6	0.901
RPL15	FAU	0.970
CCNB1	MYBL2	0.872
KIF11	MCM5	0.854
RPL31	RPS9	0.969
RPL39	RPS13	0.864
RPS6	RPL7	0.891
RPL12	RPS23	0.996
RPS4X	RPS15	0.887
PRC1	CKS2	0.834
RPL31	RPS10	0.983
RPS18	RPS6	0.773
DTL	UBE2C	0.802
COL27A1	COL14A1	0.901
F13A1	TIMP1	0.899
RPS7	RPL36	0.989
RPS5	RPL18	0.998
CKAP2	TPX2	0.846
HCK	IGSF6	0.703
RPS29	RPL5	0.997
TOP2A	GINS2	0.728
TOP2A	CENPH	0.766
BUB1B	CCNB1	0.996
MKI67	MCM5	0.767
RPLP2	RPS11	0.909
CASP4	IL1B	0.745
RPS29	RPL8	0.993
MB	CKM	0.797
ECT2	TTK	0.948
GSTP1	MGST1	0.929
RPL10A	RPS10	0.851
NEK2	SMC2	0.771
RPL4	RPS9	0.995
STAT5A	BCL6	0.837
RPS15A	RPL30	0.993
RPL10A	RPL5	0.913
RPL10A	RPS3	0.929
RPS28	RPS8	0.983
RPL34	RPL13	0.902
RPL21	RPS3	0.768
CDCA8	CCNB1	0.968
RPL9	RPS20	0.998
RPS13	RPL6	0.995
GSN	EGFR	0.935
RPS5	RPS20	0.996
RPL12	RPLP2	0.994
RPL3	RPL18A	0.986
TPX2	CDCA3	0.949
CLDN7	CLDN22	0.808
RPS10	RPS20	0.994
RPS10	EEF1B2	0.856
KIF11	ECT2	0.939
ITGAL	CD86	0.717
RPS14	MRPS7	0.824
CD163	F13A1	0.777
CEL	SOAT2	0.919
RPL37A	RPL7A	0.983
NCF2	MMP2	0.899
RPL22	RPS20	0.976
ITGA11	COL1A2	0.916
LDB3	TXLNB	0.702
RPL19	RPL18	0.937
RPS29	RPL9	0.997
ACSL1	FADS2	0.929
RPS24	RPLP2	0.990
RPL26	RPL6	0.874
RPS21	RPL18A	0.985
RPL13	RPL19	0.932
HBEGF	MMP2	0.933
CKAP2	NUSAP1	0.874
CKAP2	UBE2C	0.910
RPS15A	RPL13	0.795
UBA52	RPL8	0.990
AURKB	ANLN	0.833
RPL4	RPS27A	0.813
FHL2	ESR1	0.938
DNMT3B	SMC2	0.734
RPS9	RPL6	0.994
MYC	FTH1	0.929
CISH	SOCS1	0.916
ANLN	CENPE	0.850
SOX10	MPZ	0.911
DDR1	TYRO3	0.816
PLAUR	EGFR	0.987
LCK	BCL2L1	0.919
RPL28	EEF1D	0.726
RPS24	RPL12	0.992
CDCA8	FAM64A	0.904
UBA52	RPL13	0.926
CTGF	KLF15	0.817
KIF2C	ZWILCH	0.961
IRF5	IRF8	0.915
CKS2	TTK	0.837
RHOQ	ARHGAP4	0.899
RPS21	RPL30	0.991
KIF20A	SMC2	0.805
HMMR	DTL	0.875
CCNA2	MCM5	0.917
AURKB	BIRC5	0.999
CXCL1	HPSE	0.813
RPS10	RPS13	0.995
CENPH	NUSAP1	0.734
RPL23	RPS5	0.988
ZWILCH	ANLN	0.824
PTPN6	CD53	0.774
IRS2	HSP90AA1	0.804
RPL12	RPS15A	0.987
UBE2C	CCNA2	0.970
RXRG	NR1H3	0.913
RPL38	RPL36	0.985
PDGFRA	PGF	0.829
FAU	RPS12	0.840
RPS4X	RPL18	0.856
RPS8	TPT1	0.825
UHRF1	CDCA8	0.822
RPL31	RPLP0	0.984
RPS10	RPL37	0.975
RPS17	RPL18A	0.979
MUC1	ESR1	0.770
BIRC5	CDCA3	0.943
FAM64A	NUSAP1	0.796
RPL9	RPS27L	0.824
UBA52	AURKA	0.921
RPL10A	RPS11	0.887
RAC2	PLEK	0.768
RPL17	RPS14	0.899
RPL23A	RPS4X	0.730
IGSF6	PLEK	0.807
RPL38	RPL19	0.963
BIRC5	ESPL1	0.832
HMMR	CCNB1	0.950
MYC	ALDH9A1	0.899
STAT5A	EGFR	0.965
COL7A1	COL12A1	0.902
RPS6	RPS6KB2	0.970
COL27A1	COL1A2	0.905
TPX2	TRIP13	0.924
RPS27	RPS3	0.906
RPS28	RPL7A	0.957
GAS1	CDON	0.940
OXTR	BDKRB1	0.899
EGFR	TNC	0.814
TNNC2	ACTN2	0.956
RPL37	RPL18	0.990
ACTG2	CNN1	0.817
DDR1	NOV	0.872
RPL14	RPS20	0.845
RPS8	RPL27	0.992
ANGPTL4	PPARG	0.902
RPL14	RPL36	0.814
CAMP	LTF	0.772
ATP2A1	TNNT3	0.795
RPS28	RPL3	0.938
CKS2	NUSAP1	0.876
RPS27	RPL36AL	0.710
RPS11	RPL19	0.989
UHRF1	TTK	0.772
TPM2	ACTC1	0.819
RPS7	RPL37	0.983
CENPF	CDCA8	0.994
RHOU	RHOQ	0.901
RAD51	AURKA	0.784
RPL28	RPS12	0.750
SEC61G	FAU	0.923
RPS29	RPS21	0.998
CDKN3	CCNA2	0.947
RPL37	RPS20	0.982
RPL23	RPS17	0.991
RPL17	RPS25	0.873
FKBP5	CLCA1	0.724
RPS17	RPS15	0.990
GINS2	TRIP13	0.836
TK1	NUSAP1	0.816
RPS3	RPL37	0.989
CCNB2	NCAPH	0.884
UBA52	RPS27L	0.775
RPL28	RPL23	0.979
SPHK1	FCER1G	0.913
CKS2	RAD51AP1	0.739
TOP2A	LMNB1	0.707
RPS3	NME1	0.893
RPL35A	RPL23	0.994
TGFBI	TIMP1	0.917
RPS21	RPL26	0.861
RPL3	RPS9	0.991
GSN	ACTA1	0.910
TK1	OIP5	0.723
RPL15	EEF1B2	0.747
RPS15A	RPL19	0.855
NEK2	HELLS	0.704
MYC	CLU	0.909
RPLP2	RPL38	0.998
BIRC5	CCNB2	0.970
RPS29	MRPS7	0.821
RPS28	ETF1	0.905
RPL35A	RPS20	0.995
CDC7	MCM5	0.999
COL12A1	COL1A2	0.963
RPL28	RPS28	0.931
RPL21	RPL27	0.751
KIF2C	TRIP13	0.884
RPL39	RPL22	0.713
LCK	CD86	0.938
S100B	GUCY2D	0.709
ITIH4	HPX	0.738
CD163	CD68	0.811
RPS29	RPL22	0.982
EGFR	HBEGF	0.997
RPL36AL	RPS16	0.802
CKAP2	AURKB	0.714
SEC61B	RPL18A	0.905
KIF2C	RAD51	0.817
RPS8	RPS19	0.997
CENPH	CENPE	0.981
CEL	ACSL1	0.800
SGOL2	NUP37	0.938
OXTR	P2RY2	0.900
RPN2	RPS5	0.905
PBK	TTK	0.957
CHKA	TYRO3	0.818
UBE2C	CCNB1	0.993
RPLP2	RPS25	0.922
RPS10	RPS21	0.992
MKI67	AURKA	0.828
RPL5	RPL39	0.885
PTPRC	CD86	0.886
PTPN6	SOCS3	0.928
RPL22	RPL27	0.977
LAMC3	ITGB7	0.800
RPL12	RPL14	0.914
COL6A2	ITGB7	0.800
TPT1	RPLP0	0.797
RPL13A	RPL10A	0.851
CCND3	CDKN1A	0.999
RPL10	RPS13	0.820
RPL23	RPS23	0.994
RPS2	RPLP0	0.895
RPL15	RPS5	0.992
UBE2C	RRM2	0.928
CCNA2	KIF22	0.840
HSPA1A	HSP90AA1	0.843
P2RX4	P2RY2	0.750
RACGAP1	RAC2	0.960
TMEM176B	TMEM176A	0.971
CDCA8	ECT2	0.910
RPL32	RPL15	0.801
RPL21	RPL26	0.816
IL1B	IL12RB2	0.914
RPS8	RPS12	0.931
RPS21	RPL38	0.996
ITGB7	COL1A1	0.829
UBA52	RPS25	0.881
RPLP0	EEF1B2	0.909
CTSS	IGSF6	0.735
FAU	RPS11	0.933
RPS8	RPS17	0.995
DTL	KIF23	0.933
RPL10A	RPL7A	0.832
TPT1	RPL13	0.740
TACC3	CCNB2	0.824
SGPL1	EGR2	0.758
RPL28	RPLP2	0.964
CLDN7	CLDN8	0.814
ALDH9A1	SHMT1	0.899
SGOL2	PLK1	0.973
LAMC3	ITGA11	0.800
RPL34	RPL22	0.977
CTGF	MMP2	0.907
COL16A1	COL6A2	0.927
RPS17	RPL15	0.974
MKI67	AURKB	0.781
RPL8	RPL19	0.980
TNNC2	TNNI2	0.995
CENPF	TTK	0.938
SEC61G	RPL36	0.923
RPS2	RPS27A	0.716
EIF5	RPL6	0.904
NCF2	ITGB2	0.809
GSTK1	ALDH3B1	0.899
LCK	TYROBP	0.922
IRF5	IL1B	0.824
TNNC2	TPM2	0.943
RPL15	RPS9	0.986
KRT18	KRT8	0.999
TPX2	CENPE	0.947
ARHGAP11A	TPX2	0.781
LAPTM5	CD53	0.926
CCNB2	AURKA	0.963
RPL34	RPLP0	0.977
ACTN2	RHOQ	0.720
MYBPC2	MYL1	0.934
PTPRC	ITGAL	0.931
TPT1	RPS9	0.746
CD14	IGSF6	0.777
RPL10A	RPS14	0.896
GINS2	AURKA	0.821
CENPH	KIF11	0.737
RPS28	RPL27	0.943
ITGB2	SPON2	0.899
RPL26	RPS20	0.933
RPL10A	RPL38	0.890
COL16A1	COL14A1	0.910
RPS24	RPL30	0.995
RPL3	RPS25	0.817
GSTP1	RPS11	0.776
CCNB1	RAD51AP1	0.838
RPL7A	RPL7	0.918
MYL3	ACTC1	0.928
PRC1	KIF22	0.832
LIPG	DGAT2	0.902
LCK	CD38	0.979
CCK	P2RY2	0.917
ZWILCH	KIF11	0.899
GSTO1	CYP1B1	0.921
RPL5	RPL18	0.997
KLF6	ATF3	0.967
PLK1	SMC2	0.780
PELI3	IL1B	0.899
ARTN	TWIST1	0.801
RAD51	TRIP13	0.910
ETF1	RPL18A	0.919
RPL28	SEC61B	0.905
ACTN2	MYL3	0.956
DGAT1	ADH4	0.899
ETF1	RPS3	0.912
MX1	IRF8	0.909
ACTN2	SERPING1	0.899
RPL23	RPL36AL	0.819
RPL21	RPL9	0.904
BIRC5	NCAPH	0.887
UBE2C	OIP5	0.743
RPS24	RPS14	0.993
C1QC	FCER1G	0.737
RPS29	RPS3	0.998
CKAP2	CKS2	0.722
RPS29	FAU	0.995
CXCL2	CCL2	0.833
RPLP1	RPS11	0.865
RPL36A	RPL27	0.800
CENPF	TACC3	0.740
IL12RB2	IL1R1	0.917
RPLP2	RPS23	0.992
CKAP2	PBK	0.878
ARHGAP11A	PLK4	0.793
ZFP36	NFKBIA	0.740
RPS6	RPS17	0.994
TPX2	CCNA2	0.973
RPS4X	RPL38	0.748
MGST3	CYP2E1	0.899
RPLP1	RPS15	0.984
CDCA8	BIRC5	0.999
RPL4	RPL27	0.995
GSTP1	CYP2E1	0.962
RPS21	RPL15	0.978
MGST3	CYP1B1	0.902
CCNA2	ESPL1	0.816
UBA52	RPS4X	0.827
PIGA	PIGR	0.886
SEC61B	PSMD8	0.899
ACTA1	TNNI2	0.730
RPL31	RPL15	0.965
RPL37	RPL18A	0.990
TACC3	CENPE	0.830
CKS2	TRIP13	0.764
RPS21	RPL18	0.983
NEK2	ESPL1	0.793
ACTA1	TNNT3	0.729
TKT	ALDOA	0.935
FAU	RPL6	0.974
RPL28	RPS10	0.996
RPS7	RPL13	0.927
RPS28	UBA52	0.965
RPS14	RPS19	0.997
UHRF1	NCAPH	0.760
FOXM1	CDH1	0.719
RPL12	RPL37	0.993
PPARG	ICAM1	0.886
CSN2	CSN1S1	0.979
ARHGAP11A	KIF11	0.871
CCNB1	TTK	0.910
RPL36AL	RPS7	0.836
SGOL2	NUP43	0.906
UBE2C	CENPE	0.823
RPL23	RPS19	0.991
CXCL1	CCL19	0.939
KIF20A	PLK1	0.998
RPL22	RPS7	0.970
MKI67	CENPE	0.876
RPL32	RPL5	0.946
TK1	TPX2	0.909
RPS8	RPL8	0.996
DTL	PBK	0.928
RPS24	RPL21	0.768
TPT1	RPL18A	0.746
RRM2	RAD51	0.903
TOP2A	CDCA3	0.947
SRP72	SEC61G	0.910
AURKB	RACGAP1	0.999
RPS16	RPS5	0.997
LTF	CD79A	0.750
BUB1B	NUSAP1	0.915
RPL38	RPL30	0.996
KIF20A	OIP5	0.871
RPL13	RPS11	0.957
CCNA2	MYBL2	0.938
AURKB	PLK4	0.731
RPS7	EEF1B2	0.905
NUSAP1	MCM5	0.773
TACC3	AURKA	0.995
RACGAP1	ANLN	0.969
AURKB	BUB1B	0.999
ACSL1	LIPG	0.800
CAMP	IL6	0.878
RPS6	RPS16	0.997
RPL5	RPL37	0.992
PTPRC	LCK	0.999
CKAP2L	NUSAP1	0.847
RPL28	RPS16	0.986
MKI67	CENPF	0.904
RPS17	RPS23	0.995
ACTN2	ITGB7	0.808
ENSG00000239562	CYP1B1	0.963
CCNB2	ECT2	0.890
TK1	MCM5	0.801
RPL36A	RPL38	0.796
PRC1	BUB1B	0.934
PLA2G4A	FADS2	0.909
CKAP2	MKI67	0.767
ANLN	KIF11	0.940
UBA52	PSMD8	0.920
RPL37A	RPL22	0.981
HCK	PLAUR	0.887
CXCL9	NPY1R	0.899
RPL17	RPL26	0.919
COL12A1	COL1A1	0.958
MET	CD82	0.871
GATM	ADSSL1	0.800
NUSAP1	GINS2	0.865
RPS23	RPL18A	0.983
RPS15A	RPS15	0.991
NEK2	TRIP13	0.775
NOG	FST	0.782
RPL32	RPS17	0.885
F13A1	TGFB3	0.914
RPS23	RPS12	0.966
RPS17	RPS3	0.993
TPX2	CENPH	0.810
CDKN3	RACGAP1	0.855
RPS27	FAU	0.908
HMMR	KIF11	0.935
FAU	EEF1B2	0.722
RPL38	RPS5	0.981
OGN	DCN	0.758
RPS24	RPS3	0.996
RPL3	RPL15	0.983
RPS28	RPS6	0.987
RAD51	ECT2	0.731
TGFBI	PTHLH	0.890
HMMR	BUB1B	0.884
DES	TNNC2	0.944
RPLP1	RPL19	0.961
LCK	SLA2	0.910
MYLPF	TNNT3	0.850
RPL39	RPL4	0.862
COL7A1	LAMC2	0.868
NEK2	FOXM1	0.963
RPL5	RPL13	0.936
TOP2A	HMMR	0.921
RPL36AL	RPS20	0.806
RPS9	MRPS7	0.820
RPS24	RPL27	0.994
CTSK	DCN	0.741
RPS27	RPS16	0.955
HTR2B	BDKRB1	0.899
FAM64A	OIP5	0.755
RPL14	RPL15	0.830
RPL23	RPL7	0.942
ITGB2	FCER1G	0.719
RPL12	RPL13	0.956
NUP43	CENPH	0.923
RPL21	RPS16	0.828
SOAT2	IGFBP6	0.796
CCNB2	ESPL1	0.837
CCNB2	MCM5	0.827
HBEGF	CD82	0.746
MYO1F	CORO1A	0.751
RPL37A	RPLP0	0.990
PPARG	ESR1	0.967
EIF5	RPS5	0.922
CKAP2L	TRIP13	0.748
NFATC2	NR4A1	0.899
BIRC5	PLK4	0.785
S100A8	NCF2	0.892
KIF20A	KIF11	0.927
RPL22	RPS27A	0.715
RPL31	RPLP2	0.990
SSR4	RPS19	0.915
CDKN3	TRIP13	0.876
RPL10	RPL4	0.851
CENPF	RRM2	0.918
BIRC5	ASF1B	0.763
OXTR	F2RL1	0.899
ZWILCH	CCNB2	0.756
RPS9	RPL19	0.826
SPHK1	TIMP1	0.819
RPL30	RPS13	0.998
BUB1B	HELLS	0.799
RPL9	EEF1B2	0.945
RPS8	RPL23	0.991
RPL23	RPL38	0.995
CDCA8	MYBL2	0.799
MYC	THBS1	0.858
ESPL1	CCNB1	0.882
CENPE	NUSAP1	0.948
RPS10	RPS25	0.915
RPLP2	RPL8	0.994
RPL23A	RPL18	0.706
RPS29	RPS6	0.996
BUB1B	PLK4	0.858
GSTA4	ADH4	0.915
KIF2C	UBE2C	0.920
TGFA	ERBB3	0.963
RPL10A	RPL39	0.799
MKI67	CDCA3	0.845
MET	IL6	0.878
RPL5	RPL30	0.996
RPL37A	RPL5	0.991
TK1	CCNA2	0.907
RPL35A	RPL17	0.876
CKAP2	RRM2	0.816
ITGAL	ITGA11	0.724
AURKB	TRIP13	0.819
LPL	ANGPTL4	0.906
UBA52	RPS11	0.821
RPS15A	EIF5	0.919
RPL14	RPS12	0.795
RPL22	FAU	0.954
RPL10A	EEF1B2	0.793
ECT2	AURKA	0.783
MCM5	KIF22	0.749
RPL32	RPL23	0.942
RPS24	RPL17	0.877
ACTA1	CNN1	0.878
CDCA8	ASF1B	0.877
FTH1	IL6	0.907
RPL37A	RPL19	0.951
KIF2C	BIRC5	0.991
LCN2	EGFR	0.872
BDNF	NTRK2	0.999
UBA52	RPS21	0.990
RPL18A	RPL6	0.993
RPS24	RPS7	0.999
UBA52	CDC26	0.899
RPL39	RPL14	0.720
KLF4	MUC1	0.809
RPL12	RPL4	0.995
RPS6	RPS19	0.998
MET	PDGFC	0.814
S100A6	S100A4	0.792
UBA52	NFKBIA	0.962
C1QA	C1QB	0.999
RPS24	SRP72	0.907
ENSG00000239562	MGST3	0.900
FMOD	DCN	0.729
NCAM1	CD69	0.930
RAD51	CDCA3	0.827
NEK2	UBE2C	0.989
RPL31	RPS7	0.989
RPL35A	RPL15	0.983
TNNC2	MYOT	0.710
PTPRC	SLAMF1	0.739
ANLN	NCAPH	0.869
UBA52	NEK2	0.918
RPL12	RPS5	0.996
ANLN	CCNB1	0.932
UBA52	SPRY2	0.922
RPL37	RPS27A	0.846
DTL	KIF11	0.917
RPS11	RPS15	0.969
RPS14	RPS13	0.998
RPL4	EIF5	0.912
PRC1	HMMR	0.900
RPL3	RPS15	0.990
TOP2A	RRM2	0.944
RPS24	RPS13	0.998
RPL13A	RPL12	0.887
RPS8	EEF1B2	0.821
RPL39	RPS15A	0.731
C4B	C1QB	0.818
SLPI	LCN2	0.762
RPL15	RPS11	0.721
IL6	CD38	0.917
RPL10A	RPS23	0.942
RPL32	RPS19	0.869
CDCA8	HELLS	0.762
SSR4	RPL15	0.906
RPL10	RPS5	0.841
RPS17	RPL9	0.993
RPS21	RPS14	0.994
RPL7A	RPL4	0.997
CXCL1	IL1B	0.793
RPL22	RPLP0	0.972
RPL13A	RPL38	0.849
CDKN3	CDCA8	0.908
CENPH	RAD51AP1	0.721
ARHGAP11A	PBK	0.870
CENPF	TK1	0.861
TKT	PGAM2	0.877
DDR1	FLOT1	0.899
ETF1	RPS15	0.923
IL6	IL4	0.968
SMC2	KIF23	0.922
RPS3	RPL6	0.996
RACGAP1	KIF22	0.777
RPS21	RPS15	0.995
RPL13A	RPS16	0.978
RPS9	RPL30	0.994
KIF2C	KIF23	0.967
RPS3	RPS11	0.969
LCK	EGFR	0.912
SDC4	THBS1	0.911
CDON	CDO1	0.891
PDHA1	ALDOA	0.800
CD163	TYROBP	0.799
RPS7	RPS5	0.998
CHEK2	PLK3	0.985
IL6	GLRX	0.814
RPS23	RPS25	0.981
RPS8	RPL13	0.946
CKAP2	CDKN3	0.731
ANGPT1	GLRX	0.846
AURKA	MCM5	0.745
RPS6	RPS9	0.996
RPL4	RPL26	0.909
RPL7A	RPS17	0.991
CENPE	TTK	0.981
NCAPH	CDCA3	0.835
CDC7	TTK	0.760
ARTN	NCAM1	0.908
CD53	PLEK	0.877
RPL7A	RPS16	0.992
RPL23	SEC61G	0.951
SEMA4D	RND1	0.970
SPHK1	ACY1	0.930
RPS15A	RPL18	0.961
RPL28	RPL9	0.981
FLNC	MYOT	0.980
RPL36A	RPS21	0.773
RPL36A	RPL22	0.791
RPLP0	RPL18	0.994
COL6A1	COL14A1	0.900
RPL13	RPS12	0.871
RPS27L	RPS15	0.853
RPL38	RPL27	0.992
RPL36A	RPL26	0.836
SDC2	COL6A2	0.800
RPL17	RPS23	0.917
RPL8	RPN2	0.902
SMC2	NCAPH	0.999
RPL3	RPL36	0.984
NFIL3	CRY1	0.794
PLA2G4A	GNAI1	0.816
RPL26	RPL37	0.845
LAPTM5	CORO1A	0.735
GSTA4	GSTO1	0.939
ICAM4	ITGAM	0.966
S100A9	NCF2	0.747
UBA52	SSR4	0.930
RPL14	RPS2	0.757
DES	TGFA	0.845
RPL7A	RPS13	0.991
MRPS7	RPS13	0.798
RPL9	SRP72	0.909
RPL35A	RPL7	0.772
HMMR	RACGAP1	0.898
RPL34	RPL30	0.993
NINJ1	CDKN1A	0.820
CHEK2	RAD51	0.785
MGST1	ALDH3B1	0.901
RPL23A	RPL26	0.762
ETF1	FAU	0.899
NCF2	CD53	0.732
ACSS2	ALDH1A1	0.918
CAPN6	BIRC5	0.899
MX1	IRF5	0.927
RPL7A	RPLP1	0.955
KIF20A	CCNB1	0.951
MKI67	TK1	0.754
PRC1	RAD51AP1	0.887
COL5A2	CDH11	0.722
EYA1	SIX1	0.992
TKT	ENO3	0.842
RPS8	RPS11	0.950
RPL8	RPS20	0.997
RORC	NR4A1	0.903
ENSG00000239562	ADH4	0.924
RPS2	RPS13	0.865
RPS17	RPLP2	0.988
RPL28	RPL12	0.981
HAPLN1	SOX9	0.866
CDH1	HBEGF	0.877
TOP2A	NCAPH	0.958
CENPF	UBE2C	0.935
RPS3	RPS25	0.964
RPS4X	RPL9	0.914
RPL9	RPL13	0.926
RPS6	RPS27	0.945
RPL35A	RPL14	0.946
RPS27A	RPL27	0.794
CTSS	CSF1R	0.780
RPS2	RPS5	0.918
COL1A2	LUM	0.950
RPL14	RPL37	0.829
RPL12	RPS21	0.990
SEC61G	RPS5	0.921
RPS9	RPL37	0.964
STAT5A	IL7	0.907
CCNA2	KIF23	0.965
CLDN1	TJP3	0.980
FADS2	PLA2G12A	0.902
ALOX5AP	NCF2	0.719
IFI30	IRF5	0.904
RPS7	FAU	0.989
RPL39	RPS15	0.755
PLK1	ECT2	0.998
RPL10A	RPL19	0.954
RPL38	RPS11	0.949
RPL36AL	RPL27	0.768
RPL23	RPL13A	0.864
RPS28	RPS16	0.989
ESR1	NME1	0.839
IRS2	ATF3	0.817
IRS2	SOCS3	0.970
RPL12	RPL9	0.998
CCNB2	MYBL2	0.869
COL16A1	COL27A1	0.908
ITGB2	TYROBP	0.913
RPS14	RPL38	0.993
RPL7A	RPSA	0.746
NUP43	PLK1	0.905
PLK1	CSN1S1	0.878
RPS3	MRPS7	0.873
RPLP0	RPL6	0.989
CCNA2	ITGB3BP	0.770
RPL10A	RPL15	0.784
TGFBI	CALCA	0.932
KIF20A	CCNB2	0.936
BIRC5	MCM5	0.864
RPS7	RPS23	0.996
MCL1	COL14A1	0.782
CDKN3	BUB1B	0.854
RPL35A	RPL6	0.993
ENSG00000239562	GSTK1	0.919
FAU	RPN2	0.899
RPS29	RPS15A	0.991
UHRF1	PRC1	0.806
UBE2C	AURKB	0.989
UBE2C	GINS2	0.810
RPL15	RPL13	0.845
RPS4X	RPL5	0.913
RPLP0	RPS16	0.994
ARHGAP11A	RAD51AP1	0.713
TK1	AURKA	0.837
MRPL19	RPL9	0.842
RPLP1	RPS20	0.992
OCLN	TJP3	0.997
GPX3	PPARG	0.872
NEK2	CENPE	0.841
RND1	SEMA3A	0.933
RPL22	RPL6	0.993
DTL	CCNB2	0.875
RPL37A	RPS7	0.977
PPARG	LPIN1	0.889
ENTPD2	NME1	0.899
DES	TCAP	0.919
KLF4	HDC	0.842
MYC	HIST1H4C	0.878
DTL	PLK4	0.827
RPL30	MRPS7	0.795
RPL9	RPS15A	0.996
PPARG	RARRES2	0.832
MGST3	MGST1	0.978
CCNB2	ANLN	0.865
RPL36	RPL19	0.877
CKS2	SMC2	0.804
RPLP0	RPN2	0.900
ARHGAP11A	CCNB1	0.812
DTL	SGOL2	0.760
TOP2A	PRC1	0.955
GPX3	MGST1	0.922
SEC61G	RPL38	0.942
GSTM5	MGST1	0.925
RPLP0	RPS21	0.990
FOXM1	NCAPH	0.740
RPL5	RPS5	0.998
BIRC5	NUSAP1	0.965
RPS24	EIF5	0.905
RPL7A	RPL8	0.992
TGFBI	TGFB3	0.752
ETF1	RPL30	0.917
RPL28	RPL27	0.977
LMNB1	CCNB1	0.719
BIRC5	SMC2	0.775
CENPF	RAD51AP1	0.820
DTL	CDCA8	0.874
RPS29	SEC61B	0.930
CDCA8	ZWILCH	0.983
RPS2	RPS16	0.882
CSN2	CSN3	0.926
RPS23	RPN2	0.899
RPS4X	RPL19	0.832
RPL18A	RPS20	0.991
ACTC1	MYL2	0.917
ALDH1A3	MGST1	0.899
RPL31	RPL14	0.755
RPL5	RPS7	0.996
RPS6	RPL22	0.967
UBA52	RPS7	0.986
CDKN3	CKAP2L	0.776
BIRC5	CENPH	0.994
MYCBP	MYC	0.987
RPL17	RPL34	0.887
KIF11	NCAPH	0.895
RPL4	RPL15	0.995
RPS6	SRP72	0.899
UBA52	RPS5	0.994
RPS28	RPS23	0.986
HMMR	RAD51	0.847
RPL31	RPS3	0.984
RPL3	RPS2	0.870
PRC1	ASF1B	0.764
KIF23	KIF22	0.701
RPL10	RPL26	0.705
SCN5A	SNTA1	0.979
RPL4	RPS11	0.864
PRKAR1B	AKAP5	0.903
RPS27A	RPS12	0.867
SGOL2	SMC2	0.791
RPL35A	UBA52	0.995
UHRF1	CCNB2	0.763
PGAM2	ALDOC	0.876
MYLPF	MYH4	0.903
RPL36AL	RPL6	0.787
RPS29	RPS11	0.972
RPLP0	RPL36	0.976
RPL9	RPL37	0.996
KIF23	CCNB1	0.964
RPS8	SEC61G	0.910
RPLP0	RPL4	0.997
CENPE	ESPL1	0.797
AURKB	CCNB1	0.971
RPSA	RPS7	0.868
RPL39	RPL26	0.784
RPS8	RPS16	0.996
RPS6	RPN2	0.900
SRP72	RPS14	0.899
RPS4X	RPS13	0.881
MUC1	EGFR	0.997
RPL5	RPL7	0.955
RPS4X	RPS14	0.855
CENPE	KIF11	0.966
RPS24	RPS15A	0.992
RPL32	RPL27	0.900
SMC2	TRIP13	0.868
TPT1	RPLP2	0.781
MYL1	TNNT1	0.934
COL12A1	COL6A2	0.916
RPL39	RPL10	0.912
CCNA2	PLK4	0.904
RACGAP1	GINS2	0.703
INHBB	TGFB3	0.822
C1QB	TYROBP	0.934
RPL23A	RPS6	0.709
EEF1A1	RPS25	0.757
RPLP2	EEF1B2	0.760
RPS6	RPL4	0.997
PLK4	AURKA	0.754
RPS4X	RPS21	0.841
TOP2A	RACGAP1	0.920
BUB1B	CCNA2	0.969
KIF2C	ANLN	0.868
LCK	IL12RB2	0.899
ACTC1	TNNC1	0.802
RPL13A	RPS21	0.829
CCNA2	ASF1B	0.878
COL6A1	DCN	0.756
GATM	GLDC	0.917
RPL26	RPS11	0.856
RACGAP1	CENPH	0.790
CD14	FGL2	0.707
RPL21	RPL30	0.817
RPS29	EEF1B2	0.755
RPLP2	RPS15	0.983
CCND3	LCK	0.921
CTGF	IL4	0.848
BMP2	IL6	0.867
CSF2RB	SOCS1	0.800
PTPN6	LEPR	0.833
SRP72	RPL30	0.899
SCN1B	ANK3	0.723
PLK1	NUSAP1	0.903
RPL13	MRPS7	0.706
RPL37	EIF5	0.918
RPS24	RPL23	0.993
GSN	LTF	0.918
HCK	ITGAM	0.932
ANG	FST	0.781
CCL2	MMP2	0.886
ACSS2	ALDH1A3	0.918
COL5A1	COL1A1	0.983
RPL9	RPS19	0.991
RPS9	ESR1	0.706
RPL39	RPS21	0.864
GSN	CALCA	0.913
CLDN7	CLDN19	0.805
RPL38	RPL18	0.991
CKAP2	CENPE	0.773
PLK4	RAD51	0.792
RPL4	RPL36	0.986
AURKB	NUSAP1	0.937
RPS16	RPS15	0.997
PLK4	TTK	0.922
RPL31	ETF1	0.915
BTG2	DUSP1	0.768
RPL31	RPL6	0.981
RPS18	RPS29	0.827
TOP2A	DTL	0.858
MKI67	CDKN3	0.858
CLDN22	CLDN19	0.809
CTSS	CD74	0.972
RPL36A	RPS8	0.758
LDB3	MYOT	0.763
UHRF1	CENPF	0.795
GINS2	TTK	0.752
RPL4	RPS16	0.996
RPS24	RPN2	0.899
BIRC5	EGFR	0.916
PLK4	CENPE	0.905
RPL12	EIF5	0.901
RPS8	RPS20	0.997
RPL7A	EEF1A1	0.707
TGFBI	LOX	0.882
TPT1	RPL30	0.821
PBK	CENPE	0.880
CDC26	PLK1	0.899
HMMR	FOXM1	0.701
TPT1	RPS27A	0.784
KIF2C	RRM2	0.896
EGFR	TIMP3	0.854
ACTA1	PLD1	0.772
ECT2	RAD51AP1	0.856
RPL5	RPS27A	0.894
CTSS	FCER1G	0.861
RPL31	RPS27A	0.861
ANLN	TRIP13	0.847
RPS29	RPL39	0.880
COL6A1	ITGB7	0.800
RPS8	RPS6	0.997
SMC2	TTK	0.905
RPL10	RPS12	0.712
AURKB	ZWILCH	0.975
TGFBI	DPT	0.819
NCAPH	TTK	0.904
OMD	KERA	0.909
RPL9	RPS5	0.998
PPARG	LCN2	0.842
SEC61G	RPL15	0.906
RPL21	RPS5	0.966
RPS28	RPL23	0.960
CCNB2	CDKN1A	0.944
RPS24	RPL26	0.874
TNIP1	TNFAIP3	0.997
FAM64A	TK1	0.776
PRC1	OIP5	0.863
RPL3	RPL10	0.838
CDC26	BUB1B	0.998
CKAP2	ZWILCH	0.809
CKM	TMEM38A	0.719
RPS6	RPS12	0.955
MLLT3	ELL2	0.740
HMMR	RRM2	0.899
CKS2	BUB1B	0.775
UBE2C	ASF1B	0.762
EEF1A1	RPS13	0.772
RPLP1	RPL36	0.974
CTSS	TYROBP	0.914
TOP2A	CCNB2	0.938
PPARG	NR4A1	0.906
RPL23	RPL18	0.995
RHOQ	CORO1A	0.720
RPL12	RPLP0	0.995
CDCA3	OIP5	0.836
CENPF	BUB1B	0.996
CDH1	GLI1	0.859
CCNB2	BUB1B	0.904
RPS21	FAU	0.993
RPL34	EIF5	0.905
GSTA4	MGST1	0.963
HMMR	AURKA	0.963
SEC61G	RPS3	0.917
RPS27L	RPS14	0.841
RPS21	RPL13	0.894
IFI30	NCAM1	0.899
TOP2A	BUB1B	0.956
CEL	LPL	0.953
RPS14	RPL18A	0.992
STAT5A	CEBPB	0.706
ITGB7	MADCAM1	0.973
RPL14	RPS14	0.937
CENPF	LMNB1	0.711
RPL28	RPL38	0.980
CCNB1	NUP37	0.726
RPL34	RPS9	0.973
ARTN	ACOT7	0.899
CDH1	CCNB1	0.729
ALDH9A1	ADSSL1	0.800
SRP72	FAU	0.899
GSTK1	ALDH1A3	0.899
SGOL2	RACGAP1	0.737
RPL5	RPS25	0.881
PLK1	BUB1B	0.999
RPL35A	RPL12	0.995
RPS10	RPS16	0.995
CSRP3	MYL2	0.827
HCK	RAC2	0.875
TNNT1	MYL2	0.948
UBE2C	CDCA3	0.947
MET	EGFR	0.903
RPL9	RPL3	0.997
RPL28	RPL7A	0.956
RPL31	RPL22	0.992
NUP43	NUP37	0.997
GHRL	LEPR	0.750
CKAP2L	KIF23	0.816
RPL23A	RPL5	0.806
MMP2	TIMP1	0.989
GSTP1	MGST3	0.910
RPL32	RPS13	0.972
CKAP2	CDCA3	0.809
RPS14	RPL8	0.997
BIRC5	KIF22	0.815
RPL17	RPL12	0.838
PRKAA2	TSC1	0.923
RPL4	SEC61B	0.936
RPL12	RPL36AL	0.803
RPS24	RPL15	0.979
PBK	PLK1	0.837
RPL21	RPL15	0.722
FTH1	AP1M2	0.901
FOXM1	NUSAP1	0.860
RPL10	RPS15	0.797
SDC2	DCN	0.943
CKS2	CCNA2	0.975
RPS28	RPN2	0.899
COL5A2	COL6A2	0.951
KIF2C	ASF1B	0.741
RPS6	RPL21	0.795
PPARG	KLF2	0.890
KIF20A	CCNA2	0.966
RPS6	RPS26	0.777
ECT2	ARHGAP4	0.899
UBA52	SEC61B	0.901
RPL17	RPL36	0.729
RPL22	RPS15	0.977
RPLP1	RPL9	0.984
RPL7A	RPS3	0.997
MYBPC2	TNNI2	0.970
IL12RB2	GADD45B	0.899
ACTN2	TIMP1	0.899
INADL	CLDN8	0.865
LCK	SOCS1	0.919
RPL36AL	RPL36	0.757
HNMT	HDC	0.962
RPS7	RPS16	0.995
FOXM1	TRIP13	0.789
RPS27	RPL6	0.761
NADK	CD38	0.903
PLA2G4A	IL1B	0.877
EEF1A1	NME3	0.825
CTSF	CD74	0.963
RPL39	RPL13	0.847
RPL28	RPL36	0.975
THBS2	MMP2	0.973
FAM64A	CCNA2	0.873
RPL34	RPS27	0.843
DTL	SMC2	0.822
RPL32	RPLP0	0.801
TPM2	MYL4	0.925
RPL37A	RPL39	0.852
CCNA2	CCNE1	0.978
RPS10	SEC61B	0.910
FZD2	SFRP1	0.843
MYL4	TNNI2	0.951
PLA2G4A	PLD1	0.921
RPL37A	RPS11	0.856
NEK2	NUSAP1	0.860
RPS16	RPL18	0.997
RPS29	RPS2	0.829
MYL4	MYL3	0.901
PRC1	NEK2	0.888
SRP72	RPN2	0.918
RPL13A	RPL10	0.763
FGF18	PDGFRA	0.800
RPS11	RPS19	0.957
RPS8	RPLP1	0.989
TPM2	MYBPC2	0.916
TACC3	RRM2	0.797
RPL31	RPS6	0.992
RPL13	RPS25	0.908
ETF1	RPS17	0.905
P2RY2	F2RL3	0.899
AURKB	RAD51	0.706
TTK	CDCA3	0.898
KIF2C	PLK4	0.820
GSTO1	GSTM5	0.943
DES	MYL1	0.934
RPL14	FAU	0.759
RPS26	RPS21	0.762
CKAP2L	PLK1	0.740
UBA52	RPL3	0.986
NCAPH	TRIP13	0.749
RPS24	RPL34	0.988
RPL3	RPL14	0.843
RRM2	PBK	0.965
MYBPC1	MYOT	0.700
RNASEL	IRF8	0.906
NUSAP1	KIF22	0.778
[truncated: 4,336 more rows]
